# Supplementary material for: A stress-induced paralog of Lhcb4 controls the photosystem II functional architecture in Arabidopsis thaliana
Source: Nat Commun. 2025 Jul 26;16:6910. doi: 10.1038/s41467-025-62085-2 (PMC12297487; doi:10.1038/s41467-025-62085-2)
Supplement: Supplementary file 3 — Source Data file [file 41467_2025_62085_MOESM3_ESM.zip]

Archive with 17 entries (17 files):
- data figure 1.xlsx
- data figure 2.xlsx
- data figure 4.xlsx
- data figure 6.xlsx
- data figure 7.xlsx
- data figure 8.xlsx
- data supp fig 1.xlsx
- data supp fig 2.xlsx
- data supp fig 4.xlsx
- data supp fig 12.xlsx
- Raw blot Fig. 1.jpg
- Raw blot Fig. 4 and 6 (1).jpg
- Raw blot Fig. 4 and 6 (2).jpg
- Raw blot Suppl Fig. 3 (1).jpg
- Raw blot Suppl Fig. 3 (2).jpg
- Raw gel Suppl Fig. 4 (1).jpg
- Raw gel Suppl Fig. 4 (2).jpg
