# Supplementary material for: A stress-induced paralog of Lhcb4 controls the photosystem II functional architecture in Arabidopsis thaliana
Source: Nat Commun. 2025 Jul 26;16:6910. doi: 10.1038/s41467-025-62085-2 (PMC12297487; doi:10.1038/s41467-025-62085-2)
Supplement: Supplementary file 3 — Source Data file [file 41467_2025_62085_MOESM3_ESM.zip › data figure 1.xlsx]

## Sheet: protein quantification
		WT_1	WT_2	WT_3	koLhcb4_1	koLhcb4_2	koLhcb4_3	Lhcb4.1-only_1	Lhcb4.1-only_2	Lhcb4.1-only_3		WT_1	WT_2	WT_3	Lhcb8-only #1_1	Lhcb8-only #1_2	Lhcb8-only #1_3	Lhcb8-only #2_1	Lhcb8-only #2_2	Lhcb8-only #2_3
	Lhcb3/CP47	0.925528	1.01067	1.06405	0.536156	0.745024	0.643647	1.04043	0.981729	0.911531		0.920627	1.02646	1.05292	0.738137	0.894685	0.707417	0.608328	0.717345	0.723501
	Lhcb4/CP47	0.922342	1.05824	1.01941	0.0101968	0.00527771	0.0086895	0.852863	0.807313	1.06467		0.955022	0.964328	1.08065	0.179266	0.262502	0.228345	0.179124	0.224844	0.247825
	(Lhcb8/CP47)*4.15														0.743952	1.08938	0.947634	0.743366	0.933104	1.02847
	Lhcb6/CP43	0.995982	1.09482	0.909201	0.144883	0.0898797	0.0269683	1.04297	0.872675	0.793564		1.08538	1.07243	0.842196	0.135436	0.079909	0.0268906	0.126409	0.0455043	0.0538245
		Average	SD		Average	SD		Average	SD			Average	SD		Average	SD		Average	SD
	Lhcb3/CP47	1.00008	0.0698653		0.641609	0.104449		0.977896	0.064534			1	0.0700003		0.78008	0.100432		0.683058	0.0647914
	Lhcb4/CP47	1	0.0700003		0.00805468	0.00252026		0.908282	0.137336			1	0.0699998		0.223371	0.0418407		0.217264	0.0349717
	(Lhcb8/CP47)*4.15														0.92699	0.173639		0.901647	0.145132
	Lhcb6/CP43	1	0.0928728		0.0872437	0.0590015		0.90307	0.127451			1	0.136816		0.0807453	0.0542777		0.0752461	0.0445037
