# Supplementary material for: A stress-induced paralog of Lhcb4 controls the photosystem II functional architecture in Arabidopsis thaliana
Source: Nat Commun. 2025 Jul 26;16:6910. doi: 10.1038/s41467-025-62085-2 (PMC12297487; doi:10.1038/s41467-025-62085-2)
Supplement: Supplementary file 3 — Source Data file [file 41467_2025_62085_MOESM3_ESM.zip › data figure 2.xlsx]

## Sheet: Kinetics
		WT		koLhcb4		koLhcb4+Lhcb4.1		koLhcb4+Lhcb8#1		koLhcb4+Lhcb8#2				Single curves
	Time (ms)	AVERAGE	SD	AVERAGE	SD	AVERAGE	SD	AVERAGE	SD	AVERAGE	SD
	0.3	0.00886	0.00977	0.00511	0.00795	0.01052	0.00977	0.01653	0.00746	0.00881	0.00734			Time	WT_1	WT_2	WT_3	WT_4	WT_5	WT_6	WT_7	koLhcb4_1	koLhcb4_2	koLhcb4_3	koLhcb4_4	koLhcb4_5	koLhcb4_6	koLhcb4_7	Lhcb4.1-only_1	Lhcb4.1-only_2	Lhcb4.1-only_3	Lhcb4.1-only_4	Lhcb4.1-only_5	Lhcb4.1-only_6	Lhcb4.1-only_7	Lhcb4.1-only_8	Lhcb8-only #1_1	Lhcb8-only #1_2	Lhcb8-only #1_3	Lhcb8-only #1_4	Lhcb8-only #1_5	Lhcb8-only #1_6	Lhcb8-only #2_1	Lhcb8-only #2_2	Lhcb8-only #2_3	Lhcb8-only #2_4	Lhcb8-only #2_5	Lhcb8-only #2_6	Lhcb8-only #2_7
	0.6	0.01579	0.00423	0.0035	0.00523	0.00456	0.00548	0.01164	0.00759	0.00759	0.00723			0.3	0.0104541	0.00573641	0.0285071	0.00570939	0.0116084	0	0	0.0145591	0	0.00269415	0.0185165	0	0	0	0.0038818	0.00795978	0.0178234	0.0263811	0	0.00559327	0.0018451	0.0206526	0.0251857	0.0105658	0.025843	0.0170703	0.00928984	0.0112179	0.0244403	0.00368116	0.0102923	0.00211254	0.00181503	0.0118242	0.00753408
	0.9	0.01151	0.00705	0.00962	0.00498	0.00885	0.00557	0.01095	0.00676	0.00714	0.00883			0.6	0.0146357	0.0152971	0.0244347	0.0171282	0.0135431	0.0110518	0.0144646	0	0.00676574	0	0	0	0.0136963	0.00404531	0.0155272	0.00795978	0	0	0.003724	0	0.00738041	0.00187751	0.0154989	0.0140877	0	0.00853515	0.00928984	0.0224357	0.0177747	0.0165652	0.00823384	0.0105627	0	0	0
	1.3	0.00915	0.00885	0.01348	0.00769	0.00856	0.00639	0.01357	0.01362	0.00588	0.00624			0.9	0.0209082	0.00573641	0.0203622	0.0133219	0.00386946	0.00552588	0.0108484	0.00831947	0.00225525	0.0134707	0.0162019	0.00730105	0.0136963	0.00606796	0.0097045	0	0.00594113	0.0142052	0.01862	0.00745769	0.00738041	0.00751002	0	0.0176096	0.00861434	0.00853515	0.0130058	0.0179486	0	0	0	0.0169003	0.0235953	0.00197071	0.00753408
	1.6	0.01203	0.0091	0.0145	0.00347	0.01998	0.00648	0.01142	0.00755	0.00984	0.00868			1.3	0	0.00956069	0.0244347	0.00570939	0.00773891	0.0165776	0	0.0228785	0	0.0107766	0.0138874	0.0194695	0.00913086	0.0182039	0	0.00198995	0.0118823	0.00608794	0.014896	0.0167798	0.00369021	0.0131425	0.0174362	0.0158486	0.0373288	0	0.00185797	0.00897428	0.0199966	0.00736231	0.00617538	0	0.00181503	0.00394141	0.00188352
	2	0.0054	0.00572	0.01526	0.01188	0.01392	0.00735	0.00944	0.00684	0.0164	0.00715			1.6	0	0.013385	0.0244347	0.0171282	0.00386946	0.00552588	0.0198888	0.0124792	0.0112762	0.0215532	0.0138874	0.0121684	0.015979	0.0141586	0.019409	0.0198995	0.0198038	0.0263811	0.026068	0.00745769	0.0258314	0.01502	0.0154989	0.00704384	0.0172287	0.00853515	0	0.0201921	0.0244403	0.00184058	0.0164677	0	0.0163352	0.00788282	0.00188352
	2.3	0.01099	0.00917	0.01552	0.01029	0.01404	0.00631	0.01722	0.00773	0.01355	0.00638			2	0	0.00573641	0	0.00380626	0.0135431	0.0128937	0.00180807	0.0166389	0.00676574	0.00269415	0.0185165	0.00243368	0.0273926	0.0323625	0.0116454	0.0139296	0.015843	0.0142052	0.026068	0.0111865	0.018451	0	0.00968679	0.00528288	0.0201001	0.00853515	0.0130058	0	0.0222184	0.0110435	0.0226431	0.0105627	0.0217803	0.00394141	0.0226022
	2.7	0.01192	0.0057	0.01698	0.00483	0.01559	0.00911	0.01271	0.00631	0.01566	0.00688			2.3	0.0125449	0	0.018326	0	0.00967364	0.0110518	0.025313	0.0249584	0.027063	0.0134707	0.020831	0	0.0182617	0.00404531	0.0232908	0.0159196	0.0138626	0.0182638	0.01862	0.00372885	0.00922552	0.00938753	0.0232483	0.0176096	0.0201001	0.00213379	0.0222956	0.0179486	0.00666553	0.0110435	0.0226431	0.0126752	0.00544508	0.0137949	0.0226022
	3.1	0.01837	0.00827	0.02328	0.00765	0.01646	0.00799	0.02346	0.00779	0.01327	0.00646			2.7	0.0146357	0.00573641	0.0203622	0.00570939	0.00773891	0.0165776	0.0126565	0.0124792	0.0112762	0.0215532	0.0185165	0.0170358	0.0136963	0.0242718	0.0232908	0.0139296	0.0257449	0.0243517	0.011172	0.00745769	0	0.0187751	0.0213109	0.00704384	0.0114858	0.0170703	0.0148638	0.00448714	0.0199966	0.0147246	0.0226431	0.0190129	0.0181503	0	0.0150682
	3.5	0.02047	0.00577	0.02131	0.00885	0.01867	0.00812	0.0138	0.00732	0.01755	0.00682			3.1	0.0250898	0.00764855	0.0264709	0.028547	0.0135431	0.0110518	0.0162727	0.0145591	0.0338287	0.018859	0.020831	0.0267705	0.031958	0.0161812	0.019409	0.0119397	0.0198038	0.0263811	0.022344	0.0149154	0	0.0168976	0.0309977	0.0281754	0.0201001	0.0170703	0.0130058	0.03141	0.00666553	0.00920289	0.0102923	0.0126752	0.0235953	0.00788282	0.0226022
	3.9	0.01356	0.00781	0.01702	0.01095	0.02034	0.00805	0.01476	0.01102	0.01459	0.00877			3.5	0.0250898	0.0152971	0.0285071	0.0171282	0.0135431	0.0184196	0.025313	0.0228785	0.0135315	0.0242473	0.0393475	0.0170358	0.015979	0.0161812	0.0252317	0.0159196	0.0237645	0.0284104	0.016758	0.00745769	0.00738041	0.0244076	0.0193736	0.0105658	0.0172287	0.00213379	0.0222956	0.0112179	0.00222184	0.0220869	0.0185261	0.0211254	0.0145202	0.0236485	0.0207187
	4.3	0.0178	0.01348	0.02459	0.00581	0.01897	0.00652	0.02054	0.00794	0.01688	0.00794			3.9	0.0146357	0	0.018326	0.0247407	0.0116084	0.0165776	0.00904037	0.00415973	0.0112762	0.00538829	0.0254602	0.0146021	0.031958	0.0262945	0.0213499	0.0198995	0.0297056	0.0263811	0.016758	0.0186442	0.00369021	0.0262851	0.0193736	0.0264144	0.025843	0.0128027	0.00185797	0.00224357	0.0222184	0.00920289	0.0164677	0.00422508	0.0254104	0.00197071	0.0226022
	4.7	0.01596	0.00911	0.02533	0.00565	0.01595	0.00924	0.0196	0.00776	0.01673	0.00827			4.3	0.0250898	0.00191214	0.0325796	0.0171282	0.00386946	0.0349972	0.00904037	0.031198	0.0202972	0.0323298	0.0277747	0.0194695	0.0228271	0.0182039	0.0232908	0.0218894	0.015843	0.0182638	0.02793	0.0186442	0.0202961	0.00563252	0.0329351	0.0140877	0.025843	0.0149365	0.0130058	0.0224357	0.0311058	0.00920289	0.0164677	0.0105627	0.0235953	0.0197071	0.00753408
	5.1	0.01602	0.00505	0.02875	0.00862	0.02162	0.01154	0.02449	0.00714	0.01839	0.01035			4.7	0.0250898	0.00191214	0.0285071	0.015225	0.0135431	0.0184196	0.00904037	0.0166389	0.0202972	0.0296356	0.0324038	0.0292042	0.0228271	0.0262945	0.0019409	0.0139296	0.0297056	0.0223224	0.016758	0.00745769	0.0110706	0.0244076	0.0193736	0.0088048	0.0201001	0.0320068	0.0148638	0.0224357	0.0311058	0.00184058	0.0185261	0.0169003	0.0217803	0.0137949	0.0131846
	5.6	0.01994	0.00848	0.03057	0.01106	0.02026	0.00855	0.02398	0.00918	0.01776	0.00899			5.1	0.022999	0.00764855	0.0162898	0.0133219	0.0135431	0.0184196	0.0198888	0.0207987	0.0157867	0.0296356	0.0416621	0.0267705	0.0342407	0.0323625	0.0213499	0.0278592	0.00990188	0.0243517	0.02793	0.00186442	0.0202961	0.0394276	0.0329351	0.0140877	0.0287145	0.0234717	0.0185797	0.0291664	0.00888737	0.0147246	0.0226431	0.0253505	0.0326705	0	0.0244857
	6	0.02355	0.01033	0.03167	0.01323	0.01961	0.00875	0.02076	0.01323	0.02171	0.00719			5.6	0.00627245	0.0172092	0.0203622	0.0171282	0.0348251	0.0221035	0.0216969	0.0270383	0.0112762	0.0296356	0.0347184	0.04624	0.0388061	0.0262945	0.0329953	0.0218894	0.0297056	0.0142052	0.005586	0.0205087	0.018451	0.0187751	0.0154989	0.0299363	0.0344574	0.0106689	0.0241536	0.0291664	0.028884	0.012884	0.0102923	0.0126752	0.0344855	0.0137949	0.0113011
	6.5	0.02014	0.01077	0.03862	0.01438	0.02307	0.01271	0.02409	0.01667	0.01966	0.00384			6	0.022999	0.0248578	0.0386882	0.0304501	0.00967364	0.0110518	0.0271211	0.0270383	0.0293182	0.0323298	0.057864	0.0267705	0.0342407	0.0141586	0.0097045	0.0238793	0.0336664	0.0243517	0.026068	0.013051	0.00922552	0.0168976	0.0174362	0	0.0172287	0.0234717	0.0260116	0.0403843	0.0333276	0.0165652	0.02676	0.0147878	0.0235953	0.0256192	0.0113011
	7	0.02209	0.00758	0.03146	0.00889	0.02326	0.00794	0.02334	0.01141	0.02102	0.00427			6.5	0.0125449	0.0152971	0.0244347	0.0266438	0.0270862	0.0331553	0.00180807	0.031198	0.018042	0.0242473	0.0486058	0.0486736	0.0570679	0.0424757	0.0291135	0.0238793	0.0336664	0.0344983	0.035378	0.00559327	0.00369021	0.0187751	0.00774943	0.0193706	0.0545575	0.0256055	0.0260116	0.0112179	0.0155529	0.0239275	0.0226431	0.0211254	0.0235953	0.0137949	0.0169517
	7.5	0.01633	0.00899	0.03477	0.01244	0.02576	0.00726	0.02746	0.00791	0.01461	0.0052			7	0.022999	0.00956069	0.0305433	0.0171282	0.0232167	0.0313133	0.0198888	0.0353577	0.0428497	0.0161649	0.0254602	0.0292042	0.0388061	0.0323625	0.0232908	0.0139296	0.0138626	0.032469	0.033516	0.0186442	0.0202961	0.0300401	0.0329351	0.0088048	0.0402003	0.0170703	0.0185797	0.0224357	0.0199966	0.0202464	0.0247015	0.0126752	0.0272254	0.0197071	0.0226022
	8	0.02654	0.00942	0.03661	0.0114	0.02483	0.01101	0.02448	0.00835	0.02252	0.00744			7.5	0.0250898	0.0191214	0.0162898	0.0247407	0	0.0092098	0.0198888	0.0249584	0.0202972	0.0323298	0.0509203	0.0340715	0.0525024	0.0283172	0.0232908	0.035819	0.031686	0.0202931	0.016758	0.0186442	0.0258314	0.0337951	0.0368098	0.0193706	0.0344574	0.0170703	0.0278695	0.0291664	0.0199966	0.00368116	0.0205846	0.0126752	0.0145202	0.0157656	0.0150682
	8.5	0.02748	0.00358	0.031	0.01143	0.02386	0.00727	0.02591	0.01103	0.02042	0.00892			8	0.0397255	0.0210335	0.0386882	0.0266438	0.021282	0.0239455	0.0144646	0.0270383	0.027063	0.0377181	0.0439766	0.0584084	0.0296753	0.0323625	0.0077636	0.0198995	0.0277253	0.0446449	0.033516	0.0205087	0.0258314	0.0187751	0.0368098	0.0228925	0.025843	0.0277393	0.0111478	0.0224357	0.0199966	0.0276087	0.0102923	0.0338007	0.0272254	0.0236485	0.0150682
	9	0.0176	0.0041	0.03967	0.01117	0.02672	0.00746	0.02507	0.00544	0.02855	0.00326			8.5	0.0250898	0.0286821	0.0264709	0.0247407	0.0270862	0.0349972	0.025313	0.0374376	0.027063	0.018859	0.0300893	0.0511073	0.0342407	0.0182039	0.0271726	0.0218894	0.0396075	0.0202931	0.026068	0.0167798	0.018451	0.0206526	0.0174362	0.0316973	0.0402003	0.0213379	0.0111478	0.0336536	0.0177747	0.0110435	0.0226431	0.0190129	0.0399306	0.0118242	0.0207187
	9.6	0.02794	0.01008	0.0387	0.00988	0.02988	0.01067	0.02938	0.01303	0.02722	0.0086			9	0.0125449	0.0152971	0.0244347	0.015225	0.0174126	0.0165776	0.0216969	0.0436772	0.0202972	0.0377181	0.0555494	0.0340715	0.047937	0.0384304	0.0271726	0.037809	0.0237645	0.0243517	0.033516	0.0298308	0.0129157	0.0244076	0.0309977	0.0211315	0.0201001	0.0320068	0.0260116	0.0201921	0.0311058	0.0239275	0.0247015	0.0295756	0.0326705	0.0315313	0.0263693
	10.1	0.03569	0.01116	0.04186	0.01248	0.03038	0.00749	0.02839	0.00714	0.03	0.00909			9.6	0.0334531	0.013385	0.0386882	0.0342564	0.0154778	0.0349972	0.025313	0.0374376	0.0315735	0.0565771	0.0439766	0.0292042	0.0296753	0.0424757	0.0329953	0.0258693	0.0495094	0.0243517	0.016758	0.0298308	0.0202961	0.0394276	0.0193736	0.0316973	0.0488146	0.029873	0.0353014	0.0112179	0.0155529	0.0220869	0.0247015	0.0401383	0.0399306	0.0236485	0.0244857
	10.7	0.03316	0.01153	0.04173	0.01474	0.02791	0.00437	0.03237	0.00473	0.02769	0.00674			10.1	0.0313623	0.0248578	0.0529418	0.0342564	0.0386946	0.046049	0.0216969	0.0374376	0.036084	0.0323298	0.0509203	0.0316379	0.0661987	0.0384304	0.0232908	0.035819	0.0297056	0.0385569	0.02793	0.0261019	0.0202961	0.0413051	0.0348725	0.0299363	0.0344574	0.0170703	0.0315855	0.0224357	0.0466587	0.0220869	0.0349938	0.0295756	0.0326705	0.0157656	0.0282528
	11.3	0.02747	0.00876	0.04496	0.00769	0.03229	0.01046	0.03367	0.01012	0.02933	0.00534			10.7	0.0501796	0.0267699	0.0407245	0.0247407	0.0328904	0.0405231	0.0162727	0.0374376	0.0473602	0.0377181	0.0694368	0.04624	0.0296753	0.0242718	0.0291135	0.035819	0.0257449	0.0263811	0.022344	0.0279663	0.0239863	0.0319176	0.0251857	0.0316973	0.0344574	0.0384082	0.0353014	0.0291664	0.0311058	0.0220869	0.0226431	0.0401383	0.0217803	0.033502	0.0226022
	11.9	0.03066	0.00802	0.05076	0.00726	0.03324	0.01108	0.03445	0.00579	0.03444	0.0106			11.3	0.0146357	0.0210335	0.0407245	0.0342564	0.0232167	0.0313133	0.0271211	0.0457571	0.045105	0.0511888	0.0347184	0.0511073	0.0342407	0.052589	0.038818	0.035819	0.015843	0.0466742	0.03724	0.0205087	0.0258314	0.0375501	0.0232483	0.0264144	0.0516861	0.029873	0.0371594	0.0336536	0.0244403	0.0386521	0.0349938	0.0295756	0.0235953	0.0295606	0.0244857
	12.5	0.0339	0.00612	0.05047	0.01235	0.03696	0.00964	0.02893	0.00772	0.03242	0.00679			11.9	0.0397255	0.0152971	0.0305433	0.0266438	0.0367598	0.0313133	0.0343534	0.0457571	0.0473602	0.0511888	0.057864	0.0632757	0.0433716	0.046521	0.0271726	0.0198995	0.0514898	0.0405862	0.029792	0.0261019	0.0258314	0.0450601	0.0426219	0.0281754	0.0373288	0.0277393	0.0371594	0.0336536	0.0444369	0.0441739	0.0247015	0.0190129	0.0490057	0.0315313	0.0282528
	13.2	0.03287	0.00373	0.05059	0.01848	0.03539	0.00937	0.03654	0.00595	0.03368	0.00721			12.5	0.0334531	0.0267699	0.0325796	0.0456751	0.0367598	0.0331553	0.0289292	0.0374376	0.0428497	0.0377181	0.0717514	0.0584084	0.0525024	0.052589	0.0368771	0.0258693	0.0396075	0.0385569	0.052136	0.035424	0.0221412	0.0450601	0.0290604	0.0334583	0.0402003	0.029873	0.0185797	0.0224357	0.0355495	0.0239275	0.0391107	0.0211254	0.0399306	0.0315313	0.0357869
	13.8	0.03498	0.00753	0.05727	0.01047	0.0337	0.00799	0.03147	0.00596	0.03626	0.00824			13.2	0.0376347	0.0286821	0.0325796	0.0342564	0.0348251	0.0349972	0.0271211	0.0457571	0.027063	0.0377181	0.0856387	0.04624	0.0570679	0.0546116	0.0368771	0.0417889	0.0415879	0.0344983	0.048412	0.0261019	0.035057	0.0187751	0.0445592	0.0316973	0.0373288	0.0426758	0.0315855	0.03141	0.0355495	0.0276087	0.0473446	0.0295756	0.0381155	0.0236485	0.0339033
	14.5	0.03616	0.0086	0.06121	0.01554	0.041	0.0097	0.03936	0.01478	0.03386	0.00978			13.8	0.0397255	0.0325063	0.0447969	0.0399657	0.0348251	0.0313133	0.0216969	0.0395175	0.0473602	0.0592712	0.0694368	0.0584084	0.0661987	0.0606796	0.0252317	0.037809	0.0435683	0.0344983	0.042826	0.0205087	0.0332119	0.0319176	0.0329351	0.0211315	0.0344574	0.029873	0.0390173	0.03141	0.0311058	0.0331304	0.0349938	0.0443634	0.0508207	0.0236485	0.0357869
	15.2	0.04107	0.00937	0.06146	0.01343	0.03949	0.01154	0.03538	0.00853	0.04035	0.0061			14.5	0.0397255	0.0286821	0.0325796	0.0304501	0.0522377	0.0405231	0.0289292	0.0457571	0.0428497	0.0511888	0.0856387	0.0632757	0.0730469	0.0667476	0.0329953	0.0497486	0.0514898	0.0446449	0.033516	0.0279663	0.035057	0.0525702	0.0348725	0.0334583	0.0689147	0.0277393	0.0353014	0.0358971	0.0399932	0.0165652	0.0308769	0.0295756	0.0490057	0.0295606	0.0414374
	15.9	0.03842	0.00839	0.05868	0.01622	0.03978	0.0077	0.0466	0.01311	0.03979	0.00808			15.2	0.0585429	0.0305942	0.0407245	0.0418689	0.0464335	0.0349972	0.0343534	0.0436772	0.0563812	0.0700478	0.0763805	0.0730105	0.0661987	0.0444984	0.0252317	0.0517386	0.0495094	0.0385569	0.048412	0.0205087	0.0369021	0.0450601	0.0348725	0.0299363	0.0516861	0.0320068	0.0278695	0.0358971	0.0355495	0.0460144	0.0349938	0.0401383	0.0490057	0.0315313	0.0452045
	16.6	0.0448	0.00531	0.07164	0.01608	0.04431	0.00804	0.03926	0.0065	0.0372	0.0125			15.9	0.0397255	0.0305942	0.0447969	0.0323532	0.0464335	0.047891	0.0271211	0.0561564	0.0338287	0.0538829	0.0856387	0.0511073	0.0593506	0.0707929	0.0407589	0.0338291	0.0514898	0.0507328	0.03724	0.035424	0.0387472	0.0300401	0.0368098	0.0299363	0.0631718	0.0426758	0.0464492	0.0605764	0.0333276	0.0441739	0.0349938	0.0443634	0.0508207	0.0256192	0.0452045
	17.4	0.04195	0.00698	0.06999	0.01491	0.04555	0.01001	0.0422	0.01155	0.04152	0.00996			16.6	0.0480888	0.042067	0.0509056	0.0418689	0.0503029	0.044207	0.0361615	0.0561564	0.0631469	0.0565771	0.0902678	0.0924799	0.0821777	0.0606796	0.058227	0.0397989	0.0396075	0.0547914	0.042826	0.0372885	0.0369021	0.0450601	0.0368098	0.0334583	0.0516861	0.040542	0.0371594	0.0358971	0.0244403	0.0368116	0.0370523	0.0190129	0.0453756	0.0374434	0.0602726
	18.1	0.04436	0.00883	0.07168	0.00935	0.0422	0.01027	0.04286	0.01519	0.04473	0.00749			17.4	0.0418163	0.0439792	0.0468331	0.0513845	0.0328904	0.044207	0.0325453	0.0519967	0.0631469	0.0592712	0.0856387	0.0778778	0.0913086	0.0606796	0.0368771	0.0457687	0.0514898	0.0588501	0.052136	0.0298308	0.0369021	0.0525702	0.054246	0.0387411	0.0459432	0.0362744	0.0241536	0.0538457	0.0399932	0.0496956	0.0370523	0.0401383	0.0417456	0.0236485	0.0583891
	18.9	0.04584	0.01018	0.0742	0.01657	0.04029	0.01132	0.05059	0.00747	0.04478	0.00694			18.1	0.0606337	0.0516277	0.0427607	0.0399657	0.0406293	0.0405231	0.0343534	0.0519967	0.0699127	0.0754361	0.078695	0.0730105	0.079895	0.0728155	0.0446407	0.0338291	0.063372	0.0466742	0.03724	0.0316952	0.035057	0.0450601	0.0290604	0.0493069	0.0660433	0.0490771	0.0390173	0.0246793	0.0533242	0.0331304	0.0473446	0.0338007	0.0453756	0.0492676	0.050855
	19.7	0.0418	0.01086	0.07661	0.01265	0.04601	0.00994	0.05552	0.01162	0.04718	0.00709			18.9	0.0606337	0.0458913	0.0386882	0.043772	0.0367598	0.0589427	0.0361615	0.0561564	0.0744232	0.0565771	0.094897	0.0876126	0.0890259	0.0606796	0.0252317	0.0497486	0.0514898	0.0487035	0.052136	0.0279663	0.0332119	0.0337951	0.048434	0.0422631	0.0631718	0.0512109	0.0445912	0.0538457	0.0533242	0.0496956	0.0308769	0.0401383	0.0490057	0.0433555	0.047088
	20.5	0.04912	0.00497	0.07635	0.00995	0.04767	0.00812	0.04968	0.01331	0.04868	0.01058			19.7	0.0501796	0.0267699	0.0285071	0.0399657	0.0541724	0.0423651	0.050626	0.0707155	0.0631469	0.0754361	0.101841	0.0681431	0.0821777	0.0748382	0.0368771	0.0477587	0.0396075	0.064938	0.048412	0.0372885	0.0387472	0.0544477	0.0561834	0.045785	0.0746576	0.0490771	0.0445912	0.06282	0.0488805	0.0404927	0.0473446	0.0528135	0.0526357	0.033502	0.0546221
	21.4	0.0486	0.00907	0.08382	0.01504	0.04886	0.0086	0.04982	0.00852	0.0475	0.00943			20.5	0.0522704	0.0497156	0.0570142	0.043772	0.042564	0.047891	0.050626	0.0707155	0.0699127	0.0700478	0.0694368	0.0924799	0.0890259	0.0728155	0.0446407	0.0457687	0.063372	0.0507328	0.052136	0.035424	0.0461276	0.0431826	0.0406845	0.0299363	0.0631718	0.0640137	0.0464492	0.0538457	0.0488805	0.0441739	0.0452861	0.0485884	0.0526357	0.0315313	0.0696902
	22.3	0.05114	0.00648	0.08294	0.01869	0.05169	0.01082	0.05083	0.01135	0.05334	0.00856			21.4	0.0648153	0.055452	0.0386882	0.0456751	0.0406293	0.0497329	0.0452018	0.0561564	0.0902099	0.0781303	0.101841	0.0973473	0.0821777	0.0809061	0.0407589	0.0417889	0.0534702	0.064938	0.05586	0.048475	0.0424374	0.0431826	0.0503713	0.0405021	0.0545575	0.0640137	0.0445912	0.0448714	0.0555461	0.0496956	0.0473446	0.0253505	0.0544508	0.0492676	0.050855
	23.2	0.05619	0.01079	0.08369	0.01496	0.05573	0.01382	0.05993	0.01524	0.05616	0.00735			22.3	0.0543612	0.055452	0.0610867	0.0418689	0.0503029	0.0497329	0.0452018	0.0582363	0.0856994	0.0592712	0.111099	0.0900462	0.0913086	0.0849515	0.0504634	0.037809	0.0514898	0.064938	0.042826	0.0522039	0.0442825	0.0694677	0.0368098	0.0528288	0.0689147	0.040542	0.0520231	0.0538457	0.0622116	0.0460144	0.0679292	0.0485884	0.0526357	0.0413848	0.0546221
	24.1	0.05411	0.00798	0.09581	0.01568	0.05369	0.00741	0.05957	0.01279	0.05231	0.0047			23.2	0.0627245	0.0382427	0.0570142	0.0570939	0.0580419	0.047891	0.0723229	0.0665557	0.0744232	0.0673537	0.10647	0.0924799	0.0935913	0.0849515	0.058227	0.035819	0.0514898	0.0730552	0.070756	0.0391529	0.0516629	0.0657127	0.0503713	0.045785	0.0861434	0.0661474	0.0483072	0.06282	0.0644334	0.0588985	0.0452861	0.0570386	0.0580808	0.0453262	0.0640396
	25	0.05534	0.00647	0.0964	0.01639	0.05434	0.00739	0.06467	0.013	0.05378	0.00926			24.1	0.0627245	0.0592763	0.0570142	0.0399657	0.0522377	0.047891	0.0596664	0.0707155	0.0924651	0.091601	0.120357	0.0949136	0.10957	0.0910194	0.0465816	0.0517386	0.0594113	0.0669673	0.053998	0.0428817	0.0553531	0.0525702	0.0503713	0.0510679	0.083272	0.0597461	0.0501652	0.06282	0.0533242	0.0460144	0.0596953	0.0464759	0.0526357	0.0571505	0.050855
	26	0.06236	0.00712	0.09058	0.01925	0.06103	0.01071	0.06535	0.01243	0.05709	0.0052			25	0.0606337	0.0535398	0.0468331	0.0494814	0.0599766	0.0644686	0.0524341	0.0644759	0.0947204	0.11046	0.101841	0.0900462	0.114136	0.09911	0.0543452	0.0477587	0.0554505	0.0629087	0.05586	0.0447462	0.0479727	0.0657127	0.0581208	0.0510679	0.0890149	0.0597461	0.0650289	0.0650636	0.0733208	0.0404927	0.049403	0.0549261	0.0544508	0.0492676	0.0546221
	27	0.06638	0.00597	0.09724	0.01883	0.06204	0.01052	0.05852	0.01152	0.0586	0.00876			26	0.0669061	0.0497156	0.0671954	0.0628033	0.063846	0.0699945	0.0560503	0.0644759	0.0947204	0.0646595	0.10647	0.0924799	0.114136	0.0970874	0.0407589	0.0616883	0.0594113	0.0730552	0.070756	0.0522039	0.0608884	0.0694677	0.0581208	0.0581117	0.0890149	0.0682812	0.0557391	0.06282	0.0511024	0.0496956	0.0638123	0.0633762	0.0598958	0.0571505	0.0546221
	28	0.06248	0.00596	0.10584	0.01581	0.06051	0.0096	0.06563	0.0204	0.0641	0.00558			27	0.0731786	0.0631005	0.0570142	0.0628033	0.0735197	0.0663106	0.0687068	0.0707155	0.0811889	0.0889068	0.122672	0.114383	0.0935913	0.109223	0.0504634	0.0517386	0.0772347	0.0710259	0.072618	0.0540683	0.0553531	0.0638352	0.0561834	0.045785	0.0689147	0.0597461	0.0464492	0.0740378	0.0622116	0.0515362	0.0473446	0.0612637	0.0762311	0.0532091	0.0583891
	29	0.06786	0.01075	0.10647	0.01911	0.06413	0.01364	0.06949	0.01455	0.05834	0.00597			28	0.0606337	0.0688369	0.0610867	0.0513845	0.0657808	0.0681525	0.0614745	0.0915141	0.101486	0.0835186	0.115728	0.126551	0.120984	0.101133	0.0504634	0.0517386	0.0673328	0.0629087	0.061446	0.0671192	0.0479727	0.0751002	0.0600581	0.0528288	0.103372	0.0533447	0.0501652	0.0740378	0.0666553	0.0681014	0.0638123	0.0676013	0.070786	0.0571505	0.0546221
	30.1	0.07013	0.00918	0.11179	0.01642	0.06764	0.00961	0.06951	0.0174	0.06614	0.00592			29	0.079451	0.0650127	0.0814489	0.0532877	0.071585	0.0681525	0.0560503	0.0811148	0.101486	0.0889068	0.115728	0.126551	0.132397	0.09911	0.0543452	0.0557185	0.0792151	0.0852311	0.067032	0.0522039	0.0479727	0.0713452	0.0697449	0.0545898	0.0947578	0.0725488	0.0557391	0.0695507	0.0666553	0.0607391	0.0514615	0.0485884	0.0635259	0.0571505	0.0602726
	31.2	0.071	0.00725	0.11384	0.01782	0.06821	0.00632	0.07016	0.01449	0.07392	0.01159			30.1	0.0815419	0.0688369	0.0712678	0.0704158	0.0599766	0.0810462	0.0578583	0.0852745	0.0992309	0.107766	0.122672	0.121684	0.13468	0.111246	0.0640497	0.0636783	0.0772347	0.0771139	0.072618	0.061526	0.0498178	0.0751002	0.0600581	0.0669165	0.103372	0.070415	0.0557391	0.0605764	0.0688771	0.0570579	0.0638123	0.0697139	0.0762311	0.067004	0.0602726
	32.3	0.07639	0.00918	0.10776	0.01213	0.07259	0.01423	0.06764	0.0204	0.06366	0.01193			31.2	0.0836327	0.0783976	0.0692316	0.0666096	0.0677155	0.0681525	0.0632826	0.0915141	0.110507	0.113154	0.136559	0.13872	0.107288	0.09911	0.0659906	0.0636783	0.0712936	0.0710259	0.080066	0.0596615	0.0701139	0.0638352	0.0600581	0.0528288	0.0947578	0.0682812	0.0687448	0.0762814	0.0888737	0.0644202	0.0596953	0.0676013	0.0889362	0.0650333	0.0828748
	33.5	0.07563	0.00484	0.11732	0.02496	0.07211	0.00531	0.07542	0.0072	0.07121	0.00423			32.3	0.0940868	0.0707491	0.0651591	0.0742221	0.0735197	0.0810462	0.0759391	0.0831947	0.110507	0.113154	0.10647	0.121684	0.114136	0.105178	0.0543452	0.0855677	0.0811954	0.091319	0.078204	0.0689837	0.0516629	0.0694677	0.0348725	0.0563507	0.0918863	0.0746826	0.0650289	0.0830121	0.0533242	0.0717825	0.0391107	0.0697139	0.0653409	0.0729161	0.0734572
	34.7	0.07666	0.01026	0.12867	0.02648	0.07985	0.01103	0.07664	0.01434	0.07668	0.00475			33.5	0.0815419	0.0764855	0.0773765	0.0704158	0.0812586	0.0699945	0.0723229	0.0977537	0.124039	0.0754361	0.145817	0.141154	0.127832	0.109223	0.0718133	0.0676582	0.0772347	0.0750846	0.070756	0.0689837	0.0645786	0.0807327	0.0697449	0.0669165	0.083272	0.0789502	0.0706028	0.0830121	0.0733208	0.0681014	0.0720461	0.0739389	0.070786	0.0630626	0.0772243
	35.9	0.08036	0.00771	0.13118	0.02056	0.07725	0.01519	0.07861	0.01743	0.07852	0.0089			34.7	0.0752694	0.0803098	0.0712678	0.0799315	0.0909322	0.0810462	0.0578583	0.0873544	0.115018	0.113154	0.155076	0.155756	0.152942	0.121359	0.0679315	0.0756179	0.0910973	0.091319	0.089376	0.061526	0.0793395	0.0826102	0.0678076	0.0721994	0.103372	0.0725488	0.0631709	0.0807686	0.0733208	0.0736231	0.0679292	0.0802766	0.0816761	0.0807989	0.0791078
	37.2	0.08204	0.00464	0.13699	0.02792	0.08374	0.00983	0.08073	0.01575	0.07739	0.0063			35.9	0.0899051	0.0917826	0.0814489	0.0761252	0.0754544	0.0718364	0.0759391	0.103993	0.144336	0.102378	0.152761	0.143587	0.143811	0.127427	0.0640497	0.0776079	0.0792151	0.0953777	0.10241	0.0596615	0.0645786	0.0751002	0.0697449	0.0581117	0.109115	0.081084	0.0706028	0.0830121	0.08443	0.0736231	0.0596953	0.0845016	0.0780461	0.0807989	0.0885254
	38.5	0.08816	0.00327	0.14063	0.02119	0.08311	0.01329	0.08674	0.02211	0.07564	0.00503			37.2	0.079451	0.0783976	0.0834852	0.0761252	0.0889975	0.0810462	0.0867875	0.106073	0.117273	0.107766	0.164334	0.163057	0.168921	0.131472	0.0718133	0.0935274	0.0772347	0.101466	0.087514	0.0820346	0.0793395	0.0769777	0.0600581	0.0757213	0.103372	0.0938867	0.0706028	0.0807686	0.0888737	0.069942	0.0741046	0.0802766	0.0780461	0.0807989	0.0696902
	39.8	0.09382	0.00512	0.14076	0.0278	0.09157	0.01567	0.08594	0.0221	0.08466	0.01259			38.5	0.0899051	0.0898705	0.0834852	0.0894471	0.092867	0.0865721	0.0849794	0.108153	0.13757	0.121237	0.168963	0.155756	0.155225	0.13754	0.0679315	0.0855677	0.0930777	0.103495	0.08379	0.0652548	0.0738041	0.0919978	0.0813691	0.0669165	0.129215	0.0874853	0.0724608	0.0830121	0.0822082	0.0754637	0.0679292	0.0718264	0.0762311	0.0729161	0.0828748
	41.1	0.09045	0.00989	0.14478	0.02478	0.08265	0.00933	0.08568	0.01343	0.08627	0.00621			39.8	0.0919959	0.0917826	0.09163	0.0894471	0.092867	0.104992	0.0940198	0.0998336	0.13757	0.113154	0.166648	0.177659	0.152942	0.13754	0.0659906	0.0855677	0.108921	0.101466	0.107996	0.0745769	0.088565	0.0995078	0.0716823	0.0792432	0.126344	0.0832178	0.0631709	0.0919864	0.0888737	0.0773043	0.0576369	0.0950643	0.0871212	0.0886818	0.097943
	42.5	0.09729	0.01049	0.15836	0.0231	0.09184	0.01322	0.09511	0.01442	0.08987	0.00911			41.1	0.0940868	0.0803098	0.09163	0.0799315	0.10641	0.0976239	0.0831714	0.0998336	0.135315	0.140096	0.152761	0.170358	0.173486	0.141586	0.0737542	0.0795978	0.0811954	0.091319	0.091238	0.0689837	0.0793395	0.0957528	0.0794317	0.0757213	0.109115	0.0853515	0.0724608	0.0919864	0.0910955	0.0846666	0.0843969	0.0802766	0.0961963	0.0768575	0.0904089
	44	0.10073	0.01409	0.16578	0.02757	0.0987	0.01141	0.09733	0.0193	0.0954	0.00977			42.5	0.110813	0.101343	0.09163	0.0780284	0.0967364	0.0976239	0.104868	0.126872	0.151102	0.137401	0.173592	0.18496	0.1849	0.149676	0.0659906	0.0935274	0.0970384	0.105524	0.100548	0.0876279	0.0811846	0.103263	0.0968679	0.0792432	0.120601	0.0938867	0.0836086	0.0964736	0.0733208	0.0865071	0.0946892	0.0887267	0.0853062	0.104447	0.0960595
	45.4	0.10088	0.00956	0.16542	0.02963	0.10118	0.01246	0.10254	0.02481	0.09807	0.01217			44	0.121267	0.114728	0.09163	0.0799315	0.0967364	0.104992	0.0958279	0.135191	0.182675	0.126625	0.192108	0.16549	0.198596	0.15979	0.0853996	0.0855677	0.108921	0.105524	0.107996	0.0876279	0.0959454	0.11265	0.0736196	0.088048	0.126344	0.102422	0.0836086	0.109935	0.10887	0.0975506	0.0864553	0.0908393	0.101641	0.0788282	0.103594
	46.9	0.10329	0.00715	0.17456	0.03375	0.10077	0.01638	0.10295	0.0214	0.09782	0.00703			45.4	0.10245	0.11664	0.0957025	0.0894471	0.11028	0.0957819	0.0958279	0.124792	0.155612	0.140096	0.194423	0.204429	0.1849	0.153722	0.0989859	0.0895476	0.0990188	0.115671	0.113582	0.0894923	0.0867199	0.116405	0.100743	0.0792432	0.143572	0.119492	0.0891825	0.0830121	0.104427	0.0883477	0.076163	0.109852	0.108902	0.108389	0.0904089
	48.5	0.11186	0.01101	0.17815	0.03239	0.10198	0.0144	0.10703	0.02538	0.09946	0.01298			46.9	0.10245	0.10708	0.0997749	0.0932534	0.114149	0.108676	0.0976359	0.114393	0.178165	0.156261	0.210625	0.21173	0.1849	0.165858	0.0737542	0.0975073	0.110901	0.119729	0.113582	0.0876279	0.088565	0.114528	0.0871811	0.089809	0.143572	0.100288	0.0891825	0.107691	0.10887	0.0865071	0.0926307	0.0950643	0.105271	0.0965646	0.0998265
	50.1	0.11159	0.01013	0.18398	0.02744	0.11089	0.01104	0.10749	0.01995	0.1015	0.011			48.5	0.121267	0.122377	0.105884	0.0913503	0.114149	0.108676	0.119333	0.118552	0.175909	0.167037	0.203681	0.197128	0.216858	0.16788	0.0853996	0.0935274	0.10694	0.125817	0.117306	0.0876279	0.0941003	0.10514	0.0929932	0.089809	0.15793	0.102422	0.10033	0.0987171	0.106648	0.0975506	0.0741046	0.109852	0.105271	0.114301	0.0885254
	51.7	0.11901	0.01392	0.19079	0.02908	0.1111	0.01142	0.11857	0.02049	0.11208	0.00686			50.1	0.125449	0.105168	0.12421	0.0970597	0.11028	0.108676	0.110292	0.145591	0.162378	0.17512	0.21294	0.219031	0.200879	0.171926	0.097045	0.103477	0.110901	0.115671	0.132202	0.104408	0.105171	0.118283	0.110429	0.09157	0.143572	0.108823	0.0873245	0.103204	0.104427	0.0993912	0.0946892	0.0845016	0.117977	0.0945939	0.114895
	53.4	0.12171	0.00888	0.19358	0.02838	0.11661	0.0128	0.12113	0.0265	0.11468	0.00925			51.7	0.142176	0.110904	0.120137	0.0970597	0.119953	0.127095	0.115717	0.137271	0.191696	0.172425	0.217569	0.209297	0.219141	0.188107	0.0873405	0.119397	0.114862	0.125817	0.11172	0.110001	0.105171	0.114528	0.10268	0.114462	0.15793	0.115225	0.102188	0.118909	0.119979	0.119638	0.0988061	0.109852	0.108902	0.116272	0.111128
	55.1	0.12674	0.01322	0.19855	0.02924	0.11836	0.01501	0.12576	0.02037	0.11637	0.007			53.4	0.137994	0.122377	0.120137	0.117994	0.116084	0.127095	0.110292	0.145591	0.18042	0.180508	0.215254	0.221465	0.223706	0.188107	0.100927	0.117407	0.114862	0.133935	0.122892	0.104408	0.105171	0.133303	0.100743	0.107419	0.166544	0.136562	0.0966144	0.118909	0.113314	0.106754	0.100865	0.114077	0.121607	0.114301	0.131846
	56.8	0.13198	0.01157	0.20249	0.03229	0.11668	0.01274	0.12078	0.01522	0.11831	0.01126			55.1	0.137994	0.126201	0.120137	0.100866	0.135431	0.138147	0.128373	0.168469	0.191696	0.161649	0.215254	0.240935	0.223706	0.188107	0.102868	0.107457	0.130705	0.142052	0.128478	0.100679	0.110706	0.123915	0.120116	0.100375	0.160801	0.121626	0.117052	0.134614	0.126645	0.123319	0.10704	0.109852	0.112532	0.122184	0.113011
	58.6	0.13359	0.0118	0.21027	0.03486	0.12472	0.01588	0.12357	0.01695	0.12244	0.00596			56.8	0.142176	0.128113	0.126246	0.112285	0.145105	0.128937	0.14103	0.16015	0.198462	0.164343	0.2384	0.233633	0.228271	0.194175	0.100927	0.103477	0.128724	0.119729	0.135926	0.110001	0.108861	0.125793	0.112367	0.100375	0.146444	0.119492	0.122626	0.123396	0.126645	0.108594	0.0946892	0.12464	0.125237	0.122184	0.126196
	60.5	0.13765	0.0093	0.21885	0.02943	0.13366	0.01404	0.13632	0.01948	0.12632	0.00789			58.6	0.15263	0.128113	0.134391	0.114188	0.141235	0.130779	0.133797	0.15599	0.205228	0.177814	0.233771	0.253103	0.239685	0.206311	0.110631	0.127357	0.146548	0.140023	0.135926	0.106272	0.105171	0.125793	0.118179	0.102136	0.149315	0.121626	0.113336	0.136858	0.117758	0.114116	0.117332	0.122527	0.125237	0.132037	0.128079
	62.4	0.14075	0.01124	0.22781	0.03564	0.13829	0.01785	0.13811	0.022	0.13101	0.01059			60.5	0.146357	0.141498	0.134391	0.129413	0.148974	0.139989	0.122949	0.168469	0.218759	0.196673	0.217569	0.253103	0.248816	0.22856	0.128099	0.129346	0.132685	0.14814	0.152684	0.123052	0.110706	0.144568	0.133678	0.116223	0.172287	0.128027	0.126342	0.141345	0.135532	0.12884	0.113215	0.11619	0.134312	0.128096	0.128079
	64.3	0.1459	0.01009	0.23677	0.04247	0.14386	0.01651	0.13896	0.02357	0.13401	0.00895			62.4	0.158902	0.14341	0.134391	0.131316	0.150909	0.127095	0.139222	0.168469	0.207483	0.215532	0.261545	0.265271	0.257947	0.218447	0.110631	0.131336	0.150509	0.162345	0.147098	0.128645	0.121777	0.153955	0.125928	0.121506	0.17803	0.142964	0.11891	0.141345	0.126645	0.114116	0.119391	0.139428	0.137942	0.145832	0.13373
	66.3	0.15384	0.01337	0.2429	0.03492	0.14645	0.01601	0.14281	0.02212	0.14074	0.00834			64.3	0.150539	0.152971	0.146608	0.131316	0.160582	0.143673	0.135605	0.16015	0.236801	0.215532	0.268489	0.282307	0.271643	0.222492	0.122277	0.147256	0.150509	0.168433	0.160132	0.123052	0.134693	0.144568	0.125928	0.119745	0.183773	0.142964	0.124484	0.136858	0.128867	0.12884	0.131741	0.12464	0.154277	0.135979	0.13373
	68.4	0.16017	0.01068	0.25233	0.03677	0.15289	0.01791	0.15708	0.03124	0.14374	0.00965			66.3	0.15472	0.164444	0.14559	0.132268	0.173158	0.158409	0.148262	0.188228	0.243567	0.208796	0.270803	0.271356	0.281915	0.235639	0.120336	0.140291	0.149518	0.165389	0.161994	0.13051	0.142996	0.160527	0.130772	0.125909	0.183773	0.139763	0.126342	0.150319	0.151085	0.130681	0.126595	0.142597	0.141572	0.143862	0.148798
	70.5	0.16657	0.01272	0.25869	0.03856	0.1584	0.01456	0.15769	0.02443	0.15137	0.0114			68.4	0.170402	0.162532	0.156789	0.13988	0.171223	0.163934	0.156398	0.198627	0.242439	0.22092	0.288163	0.298126	0.27735	0.240696	0.126158	0.150241	0.153479	0.178579	0.171304	0.135171	0.143918	0.164282	0.148208	0.12767	0.212487	0.158967	0.129129	0.166024	0.148863	0.135282	0.125566	0.143653	0.14974	0.145832	0.157274
	72.7	0.17398	0.0157	0.27105	0.04248	0.1611	0.0166	0.16472	0.02537	0.15541	0.00834			70.5	0.181901	0.168268	0.16188	0.143686	0.17993	0.166697	0.163631	0.196547	0.25146	0.224961	0.283534	0.309078	0.285339	0.259911	0.136833	0.142281	0.169322	0.171477	0.170373	0.15195	0.151298	0.173669	0.148208	0.138235	0.202437	0.158967	0.135632	0.162659	0.157751	0.137123	0.130712	0.159497	0.158815	0.153715	0.161983
	74.9	0.18008	0.01378	0.27487	0.04436	0.16907	0.01913	0.1713	0.02741	0.15991	0.00638			72.7	0.192355	0.190258	0.167988	0.149396	0.184767	0.168539	0.164535	0.204867	0.257098	0.235738	0.311308	0.316379	0.307025	0.264968	0.135863	0.158201	0.167342	0.184667	0.170373	0.151018	0.144841	0.176486	0.145302	0.14616	0.209616	0.163235	0.14678	0.177242	0.15664	0.148166	0.138946	0.162666	0.157	0.159627	0.164808
	77.2	0.18708	0.01552	0.2819	0.04098	0.17475	0.01722	0.17501	0.02543	0.16605	0.01065			74.9	0.193401	0.187389	0.175115	0.156057	0.195408	0.181433	0.171767	0.207987	0.260481	0.234391	0.320567	0.322463	0.308166	0.270024	0.141686	0.157206	0.165361	0.190755	0.19551	0.155679	0.161447	0.184934	0.162738	0.143518	0.221101	0.17177	0.151424	0.177242	0.164416	0.151848	0.149238	0.158441	0.166075	0.164554	0.164808
	79.5	0.18941	0.01306	0.29651	0.04617	0.17876	0.01459	0.18294	0.03572	0.17372	0.01419			77.2	0.205945	0.19695	0.179188	0.158911	0.192505	0.195248	0.180807	0.214226	0.278523	0.24382	0.315937	0.320029	0.31958	0.281149	0.146538	0.162181	0.173283	0.199887	0.192717	0.165934	0.17344	0.183996	0.158863	0.153204	0.221101	0.174971	0.157927	0.183973	0.165527	0.166572	0.143063	0.164778	0.180595	0.169481	0.172342
	81.9	0.20035	0.01749	0.30212	0.04017	0.18618	0.01919	0.18885	0.02669	0.17458	0.01139			79.5	0.202809	0.195038	0.177151	0.166524	0.19831	0.19709	0.188944	0.222546	0.284161	0.255944	0.346027	0.343149	0.326428	0.29733	0.157213	0.169145	0.187146	0.194814	0.193648	0.164069	0.17344	0.190567	0.172425	0.152323	0.24838	0.179238	0.152353	0.192947	0.171082	0.172094	0.148209	0.164778	0.194208	0.176378	0.189294
	84.4	0.20394	0.01939	0.31352	0.04664	0.19302	0.02218	0.19828	0.03322	0.17819	0.01093			81.9	0.224763	0.210335	0.188351	0.17033	0.209918	0.199853	0.198888	0.229825	0.304458	0.277497	0.328667	0.343149	0.338983	0.292273	0.157213	0.1781	0.195067	0.212063	0.202958	0.171527	0.171595	0.200893	0.167582	0.162008	0.234023	0.197375	0.174649	0.197434	0.186635	0.171174	0.151297	0.169003	0.176057	0.183276	0.184585
	86.9	0.21317	0.01906	0.32579	0.04615	0.20001	0.02183	0.19702	0.02813	0.19116	0.0113			84.4	0.219536	0.214159	0.196496	0.169379	0.226363	0.209062	0.19256	0.237105	0.315735	0.27615	0.344869	0.36992	0.351538	0.299353	0.154302	0.18805	0.201008	0.22221	0.211337	0.17712	0.18082	0.209342	0.178237	0.166411	0.255559	0.200576	0.174649	0.214261	0.177747	0.178536	0.155414	0.176397	0.177872	0.191158	0.190235
	89.5	0.22109	0.0178	0.33287	0.04936	0.20628	0.02229	0.20864	0.03366	0.19308	0.0118			86.9	0.226854	0.229456	0.198532	0.180797	0.2312	0.221035	0.204312	0.252704	0.331521	0.27615	0.368015	0.368703	0.36181	0.321602	0.157213	0.19203	0.21289	0.221195	0.216923	0.188307	0.192813	0.218729	0.189861	0.169933	0.246944	0.20271	0.171862	0.2008	0.197744	0.194181	0.163648	0.196466	0.196023	0.196085	0.194002
	92.2	0.22761	0.01898	0.34205	0.05003	0.2112	0.02455	0.21122	0.0316	0.20338	0.00952			89.5	0.24358	0.232325	0.213803	0.191265	0.232167	0.226561	0.207928	0.249584	0.343925	0.28558	0.376116	0.380871	0.366376	0.32767	0.17274	0.189045	0.222792	0.229312	0.22344	0.18551	0.199271	0.228117	0.199548	0.178738	0.271352	0.20271	0.18301	0.216505	0.196633	0.184058	0.170852	0.198579	0.206005	0.189188	0.206245
	94.9	0.23645	0.02236	0.35386	0.05053	0.22221	0.02289	0.22154	0.03655	0.2066	0.00904			92.2	0.248807	0.236149	0.211767	0.198877	0.250547	0.224719	0.222393	0.262063	0.336032	0.293662	0.390003	0.388172	0.384637	0.339806	0.170799	0.212924	0.206949	0.248591	0.229957	0.192968	0.198349	0.229056	0.196642	0.18314	0.265609	0.212312	0.18301	0.226601	0.207742	0.196022	0.185261	0.199635	0.212358	0.208895	0.213779
	97.7	0.24242	0.01969	0.36275	0.04803	0.23009	0.02184	0.2277	0.032	0.21591	0.00963			94.9	0.249853	0.256226	0.217876	0.20078	0.26409	0.236692	0.229625	0.274542	0.361967	0.29905	0.401576	0.405208	0.385779	0.348908	0.185356	0.222874	0.219822	0.253664	0.245784	0.203222	0.209419	0.237504	0.199548	0.194586	0.285709	0.222981	0.188584	0.237819	0.209964	0.199703	0.18732	0.21231	0.215081	0.210866	0.210954
	100.6	0.2542	0.02337	0.37545	0.04765	0.23652	0.02058	0.23569	0.03295	0.22284	0.01179			97.7	0.259261	0.251446	0.227039	0.211248	0.265058	0.252348	0.230529	0.292221	0.36535	0.301744	0.410834	0.402774	0.397192	0.369134	0.19506	0.220884	0.237645	0.256708	0.252301	0.213476	0.2168	0.247831	0.212141	0.198108	0.285709	0.221914	0.207164	0.241184	0.224406	0.204304	0.201729	0.21231	0.229601	0.216778	0.222255
	103.6	0.26049	0.02113	0.38995	0.05545	0.24528	0.0223	0.24103	0.03467	0.22748	0.01126			100.6	0.270761	0.279172	0.234166	0.215054	0.273764	0.258795	0.247706	0.300541	0.382264	0.323298	0.416621	0.428328	0.402899	0.374191	0.198942	0.234814	0.235665	0.260767	0.262542	0.225595	0.22787	0.245953	0.216015	0.203391	0.291452	0.241118	0.210879	0.25128	0.22885	0.212587	0.201729	0.216535	0.234138	0.230573	0.23544
	106.6	0.27283	0.02399	0.40002	0.0539	0.25513	0.02462	0.24901	0.03817	0.23712	0.01457			103.6	0.275988	0.27726	0.244347	0.221715	0.274731	0.273531	0.255842	0.303661	0.399179	0.332727	0.439766	0.450231	0.426868	0.377225	0.210588	0.224864	0.26141	0.268884	0.266266	0.230256	0.237096	0.262851	0.21989	0.210435	0.305809	0.238984	0.222027	0.249036	0.237737	0.218108	0.205846	0.227098	0.239583	0.227617	0.236382
	109.7	0.28019	0.02597	0.40851	0.0526	0.2625	0.02632	0.26171	0.03595	0.24155	0.01458			106.6	0.290624	0.290645	0.244347	0.235988	0.297948	0.277215	0.273019	0.322379	0.400306	0.338115	0.45944	0.452665	0.434857	0.392395	0.211558	0.246753	0.26042	0.283089	0.286748	0.238646	0.247244	0.266606	0.224734	0.213076	0.315859	0.259255	0.222027	0.259132	0.251068	0.231913	0.206875	0.230267	0.246843	0.242397	0.250508
	112.9	0.29068	0.0265	0.42361	0.05809	0.2733	0.02324	0.26807	0.03536	0.25197	0.01373			109.7	0.312577	0.294469	0.263691	0.234085	0.299883	0.279057	0.277539	0.330699	0.404817	0.355627	0.461755	0.470917	0.438281	0.397451	0.218351	0.254713	0.273292	0.300338	0.280231	0.238646	0.253702	0.280687	0.238295	0.228044	0.325909	0.26779	0.238749	0.271472	0.249957	0.233753	0.212021	0.234492	0.255011	0.25225	0.253333
	116.2	0.30546	0.02636	0.43673	0.05426	0.28113	0.0282	0.27799	0.0348	0.2647	0.0131			112.9	0.316759	0.315503	0.268781	0.246455	0.309557	0.296556	0.281155	0.330699	0.423987	0.366404	0.482586	0.477002	0.467956	0.416667	0.23679	0.254713	0.283194	0.305411	0.296058	0.256358	0.268463	0.285381	0.255731	0.232447	0.328781	0.26779	0.238749	0.284934	0.262177	0.244797	0.222314	0.251392	0.262271	0.256192	0.264634
	119.6	0.31331	0.02529	0.45178	0.05784	0.29352	0.02923	0.28509	0.04123	0.26811	0.01172			116.2	0.337667	0.328888	0.279981	0.265487	0.321165	0.308528	0.296524	0.346298	0.442029	0.383916	0.488372	0.490387	0.470239	0.435882	0.228056	0.276602	0.286164	0.316573	0.30723	0.259155	0.277688	0.297585	0.264449	0.249176	0.341702	0.277393	0.248039	0.287177	0.272176	0.256761	0.239811	0.258786	0.277699	0.267031	0.280644
	123	0.32249	0.02729	0.46073	0.05879	0.30313	0.02938	0.30005	0.04076	0.27713	0.01295			119.6	0.328955	0.339086	0.295931	0.270245	0.332128	0.327869	0.298935	0.36259	0.450298	0.392447	0.503803	0.512696	0.497632	0.442961	0.243906	0.283236	0.299037	0.328072	0.32647	0.270963	0.281686	0.314795	0.262835	0.246535	0.357974	0.283794	0.25578	0.30363	0.27699	0.25584	0.249074	0.269701	0.273464	0.265388	0.286295
	126.6	0.33762	0.02683	0.47479	0.0564	0.31326	0.02674	0.30872	0.03902	0.287	0.01126			123	0.342894	0.344822	0.300682	0.27532	0.345672	0.336465	0.311591	0.367443	0.469843	0.398734	0.513832	0.521619	0.499914	0.453749	0.257493	0.291195	0.306298	0.346336	0.328953	0.279663	0.289066	0.32606	0.275751	0.259448	0.372331	0.306554	0.27436	0.311856	0.282174	0.268111	0.250446	0.277447	0.288589	0.281811	0.291318
	130.2	0.34631	0.0313	0.48905	0.05705	0.32552	0.03059	0.31686	0.03887	0.29501	0.01253			126.6	0.356833	0.360119	0.317651	0.293082	0.366954	0.343833	0.324851	0.384775	0.476609	0.418491	0.525405	0.530543	0.520459	0.467233	0.269138	0.298492	0.31356	0.350395	0.341366	0.294579	0.308132	0.330441	0.29125	0.273536	0.38286	0.309399	0.284888	0.310361	0.292543	0.287744	0.262797	0.283785	0.301294	0.286409	0.294457
	134	0.36024	0.03051	0.50266	0.06174	0.33694	0.02848	0.32687	0.03901	0.30743	0.01334			130.2	0.374256	0.373504	0.322402	0.292448	0.373403	0.352428	0.335699	0.403494	0.491644	0.427471	0.545465	0.550012	0.526546	0.478695	0.278843	0.310432	0.330063	0.367306	0.353159	0.302658	0.308132	0.353597	0.300291	0.279406	0.387645	0.323625	0.288604	0.321578	0.293283	0.28529	0.271031	0.29646	0.307344	0.301518	0.310153
	137.8	0.3718	0.03218	0.51612	0.05786	0.34826	0.03131	0.34023	0.0409	0.31687	0.01403			134	0.386801	0.383702	0.335977	0.308941	0.387591	0.37269	0.345945	0.41736	0.51119	0.424777	0.569382	0.559747	0.543286	0.492853	0.288547	0.328341	0.347886	0.376099	0.364952	0.318195	0.320433	0.351094	0.314498	0.284689	0.394345	0.330026	0.296656	0.341023	0.311798	0.301241	0.282009	0.305614	0.319444	0.304803	0.327105
	141.7	0.38543	0.0329	0.53019	0.05398	0.35946	0.03281	0.34966	0.03918	0.32974	0.01607			137.8	0.397952	0.400274	0.350909	0.317189	0.402424	0.379444	0.354382	0.436079	0.524721	0.444534	0.574782	0.575972	0.552417	0.504315	0.295017	0.330331	0.357788	0.393687	0.373641	0.328138	0.338884	0.368617	0.323539	0.304646	0.413488	0.334294	0.307184	0.358224	0.322167	0.312285	0.28544	0.31829	0.331545	0.321225	0.327105
	145.8	0.40058	0.03421	0.54341	0.05663	0.37389	0.03324	0.36068	0.04169	0.34009	0.01533			141.7	0.406315	0.419395	0.361769	0.328607	0.414032	0.396021	0.37186	0.445092	0.541259	0.473272	0.577097	0.584895	0.569918	0.519822	0.303427	0.341607	0.364389	0.407892	0.382951	0.338082	0.352415	0.384889	0.328705	0.309342	0.41636	0.359899	0.32019	0.363459	0.338461	0.327009	0.293674	0.326035	0.33941	0.338305	0.345312
	149.9	0.41277	0.03347	0.55808	0.0618	0.38587	0.03434	0.37484	0.04092	0.35009	0.01502			145.8	0.428617	0.427681	0.38281	0.338757	0.433379	0.407687	0.38512	0.456184	0.549529	0.480456	0.589441	0.603553	0.586658	0.538026	0.318954	0.354874	0.378252	0.417362	0.407157	0.34989	0.364716	0.399909	0.336455	0.324604	0.437417	0.361321	0.332576	0.371685	0.346607	0.337439	0.305338	0.339415	0.3503	0.34553	0.355985
	154.2	0.42509	0.03834	0.57125	0.05649	0.39931	0.03384	0.38348	0.04432	0.36026	0.01765			149.9	0.43489	0.441066	0.385525	0.35652	0.446277	0.426721	0.398379	0.466583	0.565315	0.489437	0.621845	0.617344	0.602637	0.54342	0.327365	0.373447	0.395415	0.433596	0.413364	0.361698	0.369636	0.412425	0.350016	0.335757	0.445074	0.384082	0.343724	0.390381	0.362901	0.337439	0.320434	0.349273	0.363005	0.353413	0.364147
	158.6	0.44009	0.03816	0.58648	0.05762	0.41376	0.03512	0.39992	0.04573	0.37286	0.01456			154.2	0.449526	0.454451	0.39367	0.362229	0.46498	0.445754	0.405008	0.480449	0.572833	0.514582	0.623388	0.627079	0.61405	0.566343	0.34548	0.37809	0.404657	0.447125	0.431363	0.37537	0.388087	0.424316	0.360994	0.343974	0.46326	0.381237	0.350537	0.400851	0.376232	0.345415	0.325237	0.36054	0.37571	0.363267	0.375448
	163.1	0.45556	0.03804	0.59898	0.05845	0.42811	0.03599	0.41205	0.04119	0.38486	0.01645			158.6	0.462767	0.477397	0.40996	0.378723	0.480458	0.45128	0.420076	0.497781	0.59313	0.520868	0.643448	0.640058	0.626225	0.583873	0.357772	0.393346	0.4205	0.464712	0.444397	0.386557	0.403463	0.439336	0.368098	0.359236	0.482403	0.403286	0.372213	0.414313	0.382157	0.366275	0.34239	0.373216	0.382365	0.372463	0.391144
	167.7	0.4712	0.04013	0.61561	0.05856	0.44142	0.03644	0.42148	0.04095	0.39972	0.0182			163.1	0.486463	0.490782	0.425571	0.395217	0.494646	0.46049	0.435746	0.509567	0.604406	0.534339	0.65965	0.657094	0.633834	0.593986	0.368124	0.416562	0.429082	0.480271	0.459914	0.397122	0.421299	0.452479	0.401033	0.370976	0.484318	0.409687	0.377787	0.428522	0.391785	0.379772	0.347194	0.392229	0.401121	0.388886	0.393028
	172.4	0.48489	0.04009	0.62813	0.05687	0.45601	0.03715	0.4386	0.04109	0.41281	0.01863			167.7	0.498311	0.501617	0.444575	0.402829	0.512058	0.491189	0.447799	0.525513	0.623952	0.546014	0.672765	0.66764	0.655139	0.618258	0.381063	0.423858	0.446905	0.487711	0.478534	0.418874	0.422529	0.47188	0.402325	0.386237	0.495803	0.420356	0.388935	0.435253	0.400672	0.392043	0.360917	0.402087	0.414431	0.405965	0.421908
	177.2	0.49919	0.04046	0.64431	0.05703	0.47516	0.0394	0.45098	0.04265	0.42599	0.01939			172.4	0.509637	0.522013	0.456114	0.417737	0.52673	0.497329	0.464675	0.546485	0.637671	0.556341	0.68511	0.680214	0.667123	0.623989	0.395458	0.432813	0.464398	0.507835	0.487378	0.428351	0.446515	0.485335	0.417016	0.399738	0.512553	0.438494	0.410611	0.453201	0.420484	0.406308	0.372067	0.411417	0.427438	0.418775	0.433209
	182.2	0.51515	0.04241	0.65681	0.05379	0.48683	0.0378	0.46556	0.04506	0.43772	0.02041			177.2	0.522704	0.539701	0.471895	0.429632	0.537371	0.513446	0.479591	0.559484	0.657405	0.574527	0.700733	0.702117	0.671689	0.644215	0.412926	0.453708	0.487668	0.532694	0.508326	0.449792	0.452512	0.503641	0.432515	0.40326	0.52045	0.461965	0.417114	0.470589	0.44048	0.416891	0.383388	0.427261	0.439236	0.430599	0.44404
	187.3	0.53159	0.04181	0.67377	0.0586	0.50349	0.03969	0.47943	0.04216	0.45251	0.02026			182.2	0.540999	0.55452	0.475458	0.448663	0.558653	0.532326	0.495412	0.577683	0.669809	0.590018	0.709991	0.702726	0.695657	0.6518	0.427483	0.46515	0.493114	0.538275	0.523687	0.461445	0.467734	0.517722	0.440749	0.426593	0.544139	0.472101	0.426868	0.482929	0.447701	0.430695	0.391622	0.447859	0.452849	0.437989	0.455341
	192.6	0.54741	0.04602	0.68554	0.054	0.52047	0.03753	0.49562	0.04081	0.46634	0.02156			187.3	0.558248	0.570295	0.502438	0.460558	0.571712	0.548444	0.509425	0.589122	0.686723	0.598101	0.73198	0.722804	0.715631	0.672027	0.441069	0.476592	0.507967	0.56009	0.543238	0.475894	0.492643	0.530395	0.458185	0.434957	0.549882	0.488638	0.446841	0.498073	0.459921	0.44496	0.408604	0.454724	0.471453	0.453755	0.474176
	198	0.56253	0.04524	0.6951	0.05277	0.53476	0.04009	0.50812	0.04142	0.48122	0.02212			192.6	0.572361	0.589894	0.514655	0.470549	0.596864	0.5641	0.523437	0.609921	0.692361	0.61696	0.74008	0.739839	0.718484	0.681129	0.455626	0.502959	0.529256	0.571759	0.557669	0.500598	0.502329	0.543538	0.471747	0.452567	0.564957	0.501974	0.468673	0.513778	0.476585	0.462445	0.416838	0.473209	0.482797	0.467057	0.485477
	203.5	0.57815	0.04596	0.71294	0.05222	0.5515	0.04012	0.52467	0.03913	0.49688	0.02097			198	0.586997	0.607104	0.530945	0.484347	0.607988	0.576073	0.54423	0.62448	0.710403	0.621674	0.749917	0.740448	0.727044	0.691748	0.470183	0.506939	0.546089	0.586471	0.575358	0.508055	0.519858	0.565129	0.478528	0.471497	0.577161	0.515843	0.47564	0.530044	0.485473	0.470728	0.433821	0.489053	0.501401	0.482823	0.505254
	209.1	0.59477	0.04623	0.72418	0.05067	0.56827	0.03752	0.54104	0.03776	0.51162	0.02237			203.5	0.60686	0.620967	0.546217	0.500523	0.619597	0.6014	0.551462	0.636959	0.724498	0.647269	0.772484	0.754441	0.742453	0.71248	0.486681	0.525346	0.560447	0.608286	0.590254	0.529496	0.532774	0.578741	0.504682	0.482944	0.588647	0.527579	0.495613	0.548553	0.498804	0.498797	0.44823	0.49856	0.513652	0.504008	0.516084
	215	0.61275	0.04523	0.73977	0.04967	0.58442	0.03869	0.55537	0.03714	0.52417	0.02035			209.1	0.617836	0.643912	0.557925	0.520982	0.637493	0.617517	0.567735	0.653078	0.736902	0.656698	0.775378	0.772694	0.749872	0.724616	0.50609	0.54226	0.58025	0.622999	0.599098	0.550005	0.552147	0.593292	0.521149	0.502314	0.606593	0.544116	0.515122	0.556967	0.508246	0.511681	0.46161	0.513347	0.533164	0.520759	0.532565
	220.9	0.62855	0.04506	0.75027	0.04766	0.60038	0.03892	0.56831	0.03817	0.53919	0.01759			215	0.641358	0.654429	0.57676	0.539062	0.65684	0.633174	0.587624	0.673357	0.752125	0.670169	0.788108	0.789121	0.764709	0.740797	0.516765	0.563155	0.593618	0.635175	0.622839	0.561191	0.572905	0.60972	0.537133	0.51376	0.6109	0.561186	0.525341	0.583889	0.524355	0.520423	0.480136	0.525495	0.546323	0.527164	0.545279
	227.1	0.64354	0.04611	0.76574	0.04344	0.61843	0.03824	0.5858	0.03832	0.55799	0.01936			220.9	0.655994	0.670204	0.597122	0.553335	0.670867	0.651133	0.601184	0.692076	0.762837	0.677578	0.796787	0.795206	0.774981	0.752427	0.53957	0.571612	0.609461	0.658004	0.634011	0.576573	0.58582	0.628026	0.546819	0.529609	0.632436	0.575589	0.539275	0.586133	0.538797	0.538829	0.499691	0.543979	0.553583	0.540959	0.558463
	233.4	0.6605	0.04659	0.77538	0.0464	0.6357	0.03879	0.60208	0.03752	0.57173	0.02087			227.1	0.672825	0.689517	0.603537	0.572462	0.685281	0.666789	0.614383	0.705075	0.777158	0.708022	0.81241	0.802142	0.791645	0.763754	0.557426	0.596586	0.628968	0.672514	0.654679	0.591395	0.601504	0.64436	0.566096	0.551181	0.649521	0.591913	0.55033	0.605764	0.556349	0.555486	0.516674	0.563626	0.577541	0.556133	0.580124
	239.8	0.67625	0.0442	0.78516	0.04414	0.65172	0.0394	0.61716	0.03426	0.58765	0.02112			233.4	0.689551	0.706344	0.626749	0.586164	0.705402	0.68042	0.628848	0.712562	0.794749	0.711794	0.827224	0.813337	0.795754	0.772249	0.574506	0.612107	0.643226	0.694836	0.66883	0.614887	0.614789	0.662384	0.582757	0.56386	0.663304	0.607703	0.57114	0.623713	0.571014	0.571683	0.525731	0.574189	0.594239	0.573081	0.592178
	246.4	0.69138	0.04522	0.7984	0.04303	0.66807	0.03952	0.63183	0.03296	0.6013	0.02059			239.8	0.707532	0.722788	0.642632	0.607099	0.710819	0.698103	0.644759	0.725042	0.797456	0.721493	0.832316	0.816744	0.808994	0.794094	0.588869	0.626833	0.664614	0.712289	0.686333	0.628684	0.633978	0.672147	0.597481	0.582174	0.673067	0.623066	0.590462	0.636725	0.587011	0.586408	0.539317	0.596159	0.608759	0.592788	0.603103
	253.2	0.7052	0.04256	0.8098	0.03822	0.68284	0.03718	0.64903	0.03068	0.61936	0.0195			246.4	0.714223	0.737703	0.6577	0.621943	0.735971	0.714312	0.657777	0.741681	0.808732	0.738196	0.849906	0.834266	0.81219	0.803803	0.606725	0.642752	0.678873	0.726494	0.708677	0.647328	0.645417	0.688294	0.61608	0.599079	0.687425	0.639283	0.60384	0.645251	0.594121	0.60555	0.556196	0.607989	0.622191	0.602248	0.620808
	260.2	0.72082	0.04422	0.8188	0.04184	0.69806	0.03672	0.66224	0.0346	0.63545	0.02078			253.2	0.728022	0.74994	0.676433	0.639452	0.746031	0.724995	0.671518	0.759983	0.818655	0.754361	0.850832	0.840107	0.832734	0.811893	0.624193	0.655886	0.688775	0.737452	0.71687	0.663735	0.666451	0.709322	0.628867	0.619858	0.69891	0.655927	0.624277	0.666341	0.624338	0.614017	0.574722	0.62827	0.637437	0.623531	0.633239
	267.4	0.73641	0.04074	0.83135	0.04125	0.71551	0.03617	0.6797	0.03139	0.65175	0.02026			260.2	0.745167	0.766385	0.682949	0.655058	0.766152	0.739363	0.690684	0.768719	0.832637	0.752745	0.86796	0.842541	0.8373	0.829693	0.643602	0.669418	0.70343	0.756933	0.728042	0.679023	0.681212	0.72284	0.647078	0.625493	0.715565	0.671717	0.630223	0.683392	0.638113	0.637208	0.588308	0.640522	0.660306	0.636144	0.647554
	274.7	0.7511	0.04246	0.83965	0.03897	0.73103	0.03693	0.69489	0.02995	0.66654	0.02107			267.4	0.755203	0.780534	0.706162	0.67485	0.778148	0.75373	0.706233	0.780366	0.849326	0.766215	0.873515	0.86055	0.850083	0.839401	0.660294	0.688521	0.726798	0.770733	0.748896	0.696549	0.69708	0.735231	0.665676	0.645216	0.727625	0.68708	0.652147	0.700443	0.652333	0.653037	0.606011	0.656155	0.6741	0.652698	0.667896
	282.3	0.76344	0.04021	0.84934	0.03532	0.74408	0.03406	0.70946	0.02934	0.68026	0.0203			274.7	0.774996	0.793218	0.721162	0.685444	0.794851	0.769018	0.71901	0.795202	0.855491	0.776812	0.883005	0.864768	0.860203	0.842098	0.673169	0.703446	0.73736	0.78805	0.766213	0.712831	0.716823	0.750376	0.680982	0.664176	0.742269	0.697749	0.668869	0.715325	0.66359	0.66997	0.618224	0.676717	0.68608	0.668398	0.682776
	290	0.77785	0.04211	0.85776	0.03521	0.75946	0.0342	0.72526	0.02735	0.69691	0.02047			282.3	0.788238	0.804691	0.732701	0.700986	0.799043	0.784061	0.734379	0.806642	0.861129	0.794773	0.891491	0.871664	0.864768	0.854908	0.689019	0.719697	0.752873	0.795152	0.774281	0.729611	0.727586	0.764458	0.698418	0.677089	0.753276	0.719442	0.681255	0.727291	0.679884	0.683468	0.634349	0.688688	0.7006	0.677923	0.696902
	298	0.79171	0.03793	0.8668	0.03256	0.77378	0.03459	0.7369	0.02988	0.71241	0.01983			290	0.800783	0.820626	0.74933	0.712088	0.819357	0.797262	0.745529	0.818428	0.872781	0.80106	0.898435	0.884238	0.864388	0.865022	0.705517	0.734622	0.767066	0.811387	0.790419	0.743283	0.743269	0.780104	0.709719	0.700569	0.770027	0.726199	0.701693	0.74337	0.693215	0.696965	0.651503	0.708405	0.719658	0.697301	0.711342
	306.2	0.80268	0.03803	0.87524	0.03375	0.78682	0.03228	0.75164	0.02579	0.72619	0.02063			298	0.812979	0.830824	0.764941	0.736194	0.827419	0.811997	0.757583	0.830214	0.883305	0.814979	0.903836	0.891945	0.87428	0.869067	0.723309	0.744903	0.784229	0.826945	0.803142	0.756645	0.75434	0.796688	0.720374	0.706439	0.784384	0.745048	0.711292	0.75384	0.706546	0.715064	0.669	0.724249	0.735085	0.711425	0.725469
	314.5	0.81367	0.03523	0.88191	0.03005	0.80007	0.03088	0.76455	0.02197	0.74132	0.02195			306.2	0.819949	0.839428	0.777498	0.745076	0.842897	0.823356	0.770541	0.840959	0.891199	0.816327	0.912322	0.89235	0.887595	0.885922	0.736895	0.759496	0.803043	0.830665	0.814625	0.768764	0.771253	0.809831	0.74104	0.72669	0.789648	0.758562	0.723989	0.769919	0.722099	0.729482	0.680321	0.737629	0.750513	0.725877	0.737398
	323.1	0.82638	0.03496	0.88748	0.02867	0.81138	0.02941	0.78061	0.02404	0.75396	0.01996			314.5	0.834236	0.848033	0.785643	0.764424	0.850636	0.830417	0.782293	0.845813	0.898716	0.836084	0.918109	0.901274	0.886454	0.886934	0.757598	0.772431	0.813275	0.846561	0.828279	0.785233	0.779249	0.817967	0.752987	0.742539	0.794434	0.77172	0.742258	0.78338	0.730986	0.744207	0.695073	0.761219	0.765033	0.739015	0.753722
	331.9	0.83603	0.03518	0.89729	0.02729	0.82508	0.02894	0.79216	0.02155	0.76856	0.01866			323.1	0.846432	0.86333	0.799557	0.777746	0.859342	0.844539	0.793744	0.855865	0.902475	0.841472	0.921195	0.907763	0.890259	0.893339	0.771831	0.783375	0.820866	0.857046	0.833865	0.797041	0.793395	0.833612	0.769131	0.758094	0.81262	0.79128	0.753097	0.799459	0.740984	0.760159	0.7136	0.766852	0.780763	0.753138	0.762197
	341	0.84552	0.03173	0.90307	0.02624	0.8366	0.03008	0.80342	0.02011	0.78058	0.01916			331.9	0.854248	0.8733	0.807508	0.786265	0.869799	0.855196	0.805884	0.86879	0.91402	0.85212	0.930122	0.90672	0.899063	0.910194	0.783569	0.799105	0.833455	0.871445	0.850668	0.81715	0.806574	0.838709	0.780479	0.769288	0.820824	0.799561	0.771588	0.811211	0.755109	0.774883	0.731048	0.784055	0.79161	0.768575	0.774664
	350.3	0.8565	0.03202	0.90948	0.02288	0.84608	0.02758	0.81421	0.0204	0.79569	0.0161			341	0.864403	0.879037	0.823216	0.799315	0.872563	0.863879	0.816216	0.875624	0.916275	0.859433	0.935082	0.917498	0.908846	0.908749	0.794937	0.810192	0.847601	0.882751	0.860776	0.820879	0.817645	0.85802	0.791549	0.783376	0.829438	0.815412	0.78247	0.818262	0.772566	0.785664	0.739575	0.793712	0.804316	0.779836	0.788387
	359.8	0.86736	0.02996	0.91413	0.02345	0.85725	0.02531	0.82924	0.02046	0.80714	0.01794			350.3	0.877247	0.892968	0.830488	0.812637	0.883065	0.871773	0.827323	0.883052	0.924652	0.872134	0.932106	0.922713	0.910803	0.920885	0.810464	0.817299	0.851279	0.887099	0.873544	0.835794	0.828451	0.864725	0.802897	0.795451	0.838052	0.826386	0.790433	0.832044	0.783041	0.799862	0.764571	0.806085	0.818058	0.794757	0.803455
	369.6	0.87466	0.02693	0.92154	0.02212	0.86829	0.02606	0.83735	0.0174	0.82053	0.01777			359.8	0.880533	0.902529	0.843578	0.828134	0.894674	0.883878	0.838171	0.892263	0.924974	0.873289	0.942687	0.92167	0.917651	0.926375	0.82516	0.832366	0.866273	0.896376	0.880194	0.842986	0.841631	0.87304	0.815628	0.815325	0.856102	0.837664	0.804235	0.846467	0.79542	0.814587	0.772511	0.816346	0.834912	0.806863	0.809375
	379.7	0.88352	0.02486	0.92545	0.0233	0.87666	0.02613	0.84733	0.01676	0.83191	0.01781			369.6	0.889194	0.901983	0.855214	0.837377	0.899096	0.892035	0.847728	0.898205	0.93335	0.887529	0.951284	0.933491	0.917977	0.928976	0.83625	0.843168	0.880136	0.910291	0.888174	0.854172	0.849802	0.884305	0.831404	0.819098	0.855281	0.848029	0.816445	0.853839	0.804942	0.826945	0.786332	0.835057	0.84295	0.820377	0.827134
	390	0.89073	0.02468	0.93018	0.0211	0.88327	0.02375	0.85905	0.01586	0.84217	0.0155			379.7	0.895654	0.910655	0.870231	0.850937	0.903518	0.900258	0.85341	0.905262	0.936773	0.888058	0.956492	0.937272	0.916795	0.9375	0.84138	0.848961	0.887704	0.913951	0.895389	0.866025	0.86028	0.89956	0.837665	0.831394	0.862152	0.85885	0.82819	0.865738	0.816527	0.835852	0.799197	0.848185	0.855784	0.828682	0.839108
	400.6	0.89772	0.02224	0.9361	0.02143	0.89199	0.02333	0.86758	0.01495	0.85225	0.0159			390	0.90663	0.916392	0.873794	0.858788	0.911741	0.905093	0.862677	0.908382	0.937901	0.897151	0.957649	0.936968	0.927638	0.945591	0.857392	0.856423	0.895625	0.921561	0.90144	0.871618	0.865815	0.896274	0.851469	0.845481	0.871484	0.872186	0.838408	0.875273	0.82847	0.847356	0.814893	0.853467	0.866221	0.839521	0.845229
	411.4	0.90421	0.02046	0.93883	0.01886	0.90141	0.02102	0.87919	0.01394	0.86197	0.01728			400.6	0.910289	0.921172	0.880921	0.870206	0.917061	0.912	0.872395	0.915401	0.946358	0.899845	0.960832	0.948223	0.933915	0.948119	0.864913	0.86687	0.902804	0.929425	0.909121	0.881406	0.874579	0.906835	0.860429	0.859129	0.879022	0.877254	0.845376	0.884247	0.837635	0.86047	0.823899	0.865878	0.873935	0.848143	0.855824
	422.6	0.91295	0.02287	0.94151	0.02164	0.90756	0.02214	0.88569	0.01506	0.87301	0.01653			411.4	0.914732	0.927865	0.890339	0.878295	0.920205	0.917296	0.880758	0.919821	0.950587	0.910285	0.965171	0.940922	0.935627	0.949383	0.877529	0.878561	0.913696	0.933484	0.917966	0.890262	0.885419	0.914345	0.874475	0.868374	0.894456	0.890057	0.859311	0.888454	0.841801	0.871514	0.833162	0.879609	0.881649	0.857503	0.868538
	434	0.91561	0.01973	0.94659	0.01838	0.914	0.02182	0.89272	0.01261	0.88045	0.01684			422.6	0.923096	0.936708	0.896447	0.884004	0.935441	0.927427	0.887538	0.922161	0.951996	0.90456	0.967197	0.949744	0.938481	0.956462	0.88408	0.883785	0.920132	0.942616	0.922621	0.892826	0.891646	0.922794	0.882467	0.872996	0.901635	0.895924	0.863955	0.897148	0.855409	0.883247	0.844483	0.888852	0.893219	0.869328	0.876543
	445.8	0.92145	0.01854	0.94812	0.01795	0.9208	0.02037	0.90244	0.01282	0.89067	0.01528			434	0.92298	0.938647	0.903631	0.892568	0.932539	0.928348	0.890576	0.929238	0.956726	0.919003	0.970572	0.949947	0.93921	0.961435	0.89001	0.891053	0.928797	0.947914	0.930586	0.900516	0.89754	0.92561	0.887956	0.881654	0.905144	0.89951	0.876135	0.905904	0.862075	0.886749	0.853118	0.899238	0.902471	0.876526	0.882952
	457.8	0.9291	0.01619	0.95106	0.01767	0.92684	0.01847	0.90862	0.01037	0.89854	0.0152			445.8	0.933434	0.941409	0.911097	0.898066	0.933614	0.934488	0.89801	0.930394	0.958981	0.920201	0.971344	0.95184	0.943776	0.960311	0.901009	0.895476	0.936498	0.953326	0.932034	0.912739	0.904306	0.931034	0.89958	0.890851	0.912163	0.913261	0.884393	0.91438	0.8759	0.897588	0.865011	0.908393	0.909933	0.885942	0.891951
	470.2	0.93211	0.01438	0.95447	0.01836	0.93255	0.01842	0.91447	0.01178	0.90544	0.01638			457.8	0.939706	0.946296	0.918337	0.912022	0.940708	0.940013	0.906648	0.939175	0.961988	0.921398	0.975201	0.951029	0.946312	0.962334	0.907263	0.906973	0.939358	0.955355	0.939482	0.916882	0.911071	0.938336	0.906038	0.900829	0.915673	0.917766	0.893064	0.918368	0.879109	0.908427	0.876675	0.917312	0.91558	0.894044	0.898648
	482.9	0.93631	0.01385	0.95563	0.0162	0.93522	0.01836	0.92112	0.01077	0.91295	0.01512			470.2	0.936686	0.947145	0.920147	0.918578	0.946297	0.942674	0.913278	0.940793	0.963742	0.92529	0.977516	0.961304	0.943776	0.968851	0.912438	0.909184	0.94552	0.958737	0.945275	0.923511	0.920092	0.945637	0.912065	0.904547	0.920458	0.926064	0.897605	0.926096	0.884293	0.915381	0.882393	0.924589	0.925865	0.901489	0.904089
	495.9	0.93929	0.01439	0.95773	0.01632	0.94133	0.01752	0.92892	0.01063	0.92006	0.01548			482.9	0.942958	0.95148	0.928111	0.920925	0.944147	0.948978	0.917597	0.941556	0.965697	0.92975	0.976744	0.955464	0.952348	0.96784	0.918046	0.911594	0.945036	0.963517	0.947385	0.927551	0.920153	0.948516	0.918502	0.913058	0.929488	0.932466	0.905017	0.928165	0.892736	0.921025	0.893166	0.927194	0.935646	0.90889	0.912
	509.3	0.94364	0.01357	0.96108	0.01623	0.94501	0.01807	0.93297	0.00932	0.92451	0.01359			495.9	0.944004	0.953774	0.926482	0.927776	0.947823	0.955425	0.919767	0.947587	0.96908	0.931636	0.977207	0.961061	0.946642	0.970874	0.929497	0.916967	0.951373	0.970214	0.950923	0.932585	0.927165	0.951895	0.926832	0.919222	0.934369	0.93588	0.914678	0.942524	0.897624	0.92986	0.900782	0.939236	0.938005	0.918743	0.916144
	523	0.94616	0.01172	0.96264	0.01446	0.94755	0.0169	0.937	0.00944	0.92895	0.01571			509.3	0.953831	0.957598	0.936052	0.929489	0.951886	0.952846	0.923745	0.947587	0.972688	0.935947	0.979985	0.961061	0.954175	0.976133	0.93202	0.920947	0.955928	0.972041	0.95744	0.934449	0.929194	0.958091	0.930901	0.928731	0.936379	0.942281	0.917651	0.941851	0.904512	0.933909	0.912721	0.944095	0.938913	0.916772	0.920664
	537.1	0.94953	0.01131	0.96462	0.01615	0.95142	0.01711	0.94339	0.01114	0.93472	0.01448			523	0.953622	0.956069	0.937681	0.935008	0.956336	0.95524	0.929169	0.949875	0.97359	0.942413	0.983225	0.963495	0.954631	0.971278	0.935902	0.923932	0.960879	0.971635	0.956695	0.936313	0.934545	0.960532	0.938069	0.933485	0.945855	0.943561	0.91988	0.941178	0.905179	0.937222	0.913956	0.948953	0.94944	0.923473	0.924431
	551.6	0.95236	0.01025	0.96673	0.01329	0.95518	0.01574	0.94745	0.00936	0.93931	0.01556			537.1	0.956073	0.959545	0.943142	0.937897	0.956283	0.960833	0.932966	0.955793	0.974882	0.939278	0.983057	0.967721	0.951892	0.9797	0.938337	0.927134	0.965163	0.975177	0.961469	0.943568	0.936642	0.963843	0.944727	0.935871	0.952016	0.951864	0.924593	0.951274	0.914793	0.942543	0.921629	0.954676	0.953383	0.926948	0.929089
	566.4	0.95545	0.01155	0.96949	0.0142	0.95715	0.01565	0.94999	0.00831	0.94243	0.01506			551.6	0.959305	0.961457	0.947214	0.942396	0.958042	0.96167	0.936417	0.955983	0.975702	0.948585	0.983688	0.965508	0.95791	0.9797	0.944512	0.933827	0.970384	0.97776	0.962992	0.94628	0.941171	0.964526	0.946488	0.940033	0.954887	0.955743	0.933038	0.954537	0.916611	0.950742	0.926868	0.957365	0.960478	0.931427	0.931657
	581.7	0.9577	0.00912	0.97011	0.01459	0.96009	0.01621	0.9551	0.00944	0.94702	0.01438			566.4	0.960825	0.966672	0.947769	0.945337	0.962615	0.966861	0.938061	0.956928	0.977342	0.949809	0.988107	0.966393	0.96372	0.984113	0.94663	0.934551	0.968944	0.979604	0.966039	0.94933	0.943687	0.968452	0.947544	0.944515	0.954104	0.960011	0.937599	0.956169	0.920045	0.950575	0.929863	0.961782	0.962293	0.933398	0.93902
	597.3	0.96112	0.01	0.96925	0.01463	0.96286	0.01224	0.95762	0.00942	0.95133	0.01447			581.7	0.965387	0.965456	0.951657	0.950527	0.960681	0.966694	0.943485	0.95863	0.978777	0.948095	0.988527	0.971924	0.961645	0.983194	0.951394	0.935817	0.974525	0.982187	0.967732	0.947805	0.949054	0.972207	0.955646	0.947877	0.959586	0.966994	0.940639	0.959841	0.921661	0.956264	0.939032	0.963703	0.964934	0.941281	0.942273
	613.3	0.96155	0.00913	0.97269	0.01361	0.96524	0.01412	0.96147	0.00938	0.95376	0.01506			597.3	0.965783	0.968976	0.957195	0.955372	0.963978	0.973169	0.943362	0.958819	0.982724	0.947666	0.987738	0.968808	0.959881	0.979133	0.95557	0.944229	0.974345	0.978974	0.970257	0.955828	0.95315	0.970514	0.961414	0.952386	0.964567	0.964828	0.940751	0.961744	0.930397	0.958634	0.940716	0.973529	0.96756	0.942819	0.945683
	629.8	0.96546	0.0083	0.97286	0.01343	0.96788	0.01369	0.96484	0.00897	0.95842	0.0142			613.3	0.966306	0.969454	0.953122	0.95664	0.966558	0.971327	0.94743	0.963152	0.981033	0.954626	0.991017	0.970025	0.962735	0.986212	0.957349	0.947048	0.978636	0.985062	0.971498	0.955983	0.950997	0.975364	0.96206	0.955761	0.972224	0.967851	0.946016	0.964922	0.931507	0.958174	0.945176	0.97441	0.974971	0.944953	0.947096
	646.7	0.96486	0.00742	0.97493	0.01374	0.96904	0.01201	0.96643	0.00716	0.96059	0.01445			629.8	0.968222	0.971366	0.963303	0.958702	0.970266	0.975164	0.951197	0.965925	0.979905	0.951932	0.990824	0.971242	0.964827	0.98537	0.95929	0.947712	0.979956	0.986753	0.976308	0.958469	0.95807	0.976459	0.966581	0.960164	0.968157	0.975141	0.949422	0.969597	0.936322	0.966457	0.950666	0.977754	0.97603	0.951194	0.950549
	664.1	0.96827	0.0076	0.97477	0.01291	0.97137	0.01312	0.97066	0.00854	0.96337	0.01414			646.7	0.972712	0.969454	0.960314	0.960935	0.96409	0.973405	0.953133	0.966018	0.983808	0.953935	0.991522	0.97366	0.966817	0.988766	0.96179	0.950888	0.978915	0.985933	0.972107	0.963046	0.95988	0.979769	0.967636	0.963381	0.967899	0.975634	0.954281	0.969741	0.937618	0.969984	0.955126	0.980219	0.977321	0.951093	0.952771
	681.9	0.97019	0.00711	0.97627	0.01251	0.97231	0.01269	0.97227	0.00763	0.96674	0.01383			664.1	0.972391	0.972542	0.965326	0.962252	0.970787	0.978647	0.955914	0.963298	0.982421	0.956422	0.989741	0.977404	0.96629	0.987833	0.962686	0.951806	0.982419	0.989524	0.976547	0.962903	0.962718	0.982369	0.973895	0.966226	0.977397	0.979737	0.956282	0.970431	0.941548	0.972816	0.956551	0.983957	0.978438	0.954883	0.955379
	700.2	0.9713	0.00694	0.9776	0.01356	0.97482	0.01216	0.97475	0.00817	0.96632	0.01423			681.9	0.977376	0.973719	0.967206	0.965912	0.969597	0.978931	0.958557	0.966498	0.981206	0.959531	0.99259	0.972162	0.97068	0.991256	0.967762	0.952572	0.983333	0.989836	0.977693	0.96405	0.961867	0.981358	0.974491	0.969477	0.978501	0.979737	0.958712	0.972674	0.946163	0.975648	0.962409	0.986069	0.982766	0.956702	0.957407
	718.9	0.97397	0.00681	0.97841	0.01009	0.9751	0.01094	0.9762	0.00797	0.96959	0.01449			700.2	0.976411	0.976692	0.968951	0.967334	0.972201	0.978738	0.958795	0.96491	0.984577	0.959501	0.995922	0.977297	0.970154	0.990811	0.966568	0.958301	0.986227	0.991609	0.981274	0.966171	0.965121	0.983276	0.974491	0.97117	0.979369	0.982762	0.960437	0.98028	0.943966	0.97406	0.962918	0.988066	0.980373	0.960437	0.954406
	738.2	0.97481	0.00585	0.97848	0.0117	0.97572	0.01046	0.97941	0.00716	0.97072	0.01365			718.9	0.976411	0.978878	0.968806	0.970733	0.97538	0.984001	0.963574	0.971149	0.986188	0.967391	0.990136	0.973994	0.969664	0.990378	0.970311	0.961144	0.98552	0.98958	0.979146	0.965904	0.964594	0.984618	0.974491	0.972679	0.983471	0.986268	0.96402	0.976274	0.946029	0.977215	0.96483	0.991234	0.984781	0.963112	0.959922
	757.9	0.9754	0.00567	0.9796	0.01179	0.97731	0.01217	0.97952	0.007	0.97125	0.01352			738.2	0.978203	0.977648	0.971715	0.97549	0.976485	0.980975	0.963186	0.970109	0.985543	0.965467	0.995757	0.973473	0.969338	0.989656	0.974054	0.958443	0.984671	0.990014	0.979944	0.968701	0.967493	0.982472	0.985839	0.976201	0.981215	0.98703	0.967471	0.978678	0.947298	0.979319	0.969976	0.990631	0.982707	0.964661	0.96046
	778.2	0.97706	0.00667	0.98057	0.01193	0.97979	0.00955	0.98017	0.00644	0.97439	0.01287			757.9	0.97683	0.979524	0.972364	0.97491	0.976264	0.98287	0.965029	0.97213	0.983288	0.963966	0.995569	0.978503	0.97061	0.993123	0.971873	0.957562	0.991112	0.99274	0.97817	0.971986	0.968556	0.986441	0.982628	0.974516	0.985481	0.985241	0.967754	0.981488	0.94843	0.978451	0.970221	0.988669	0.987374	0.962493	0.963106
	799	0.97878	0.0063	0.98109	0.01054	0.98038	0.01038	0.9825	0.00616	0.97497	0.01262			778.2	0.982126	0.979142	0.973858	0.974022	0.980907	0.984466	0.964908	0.971853	0.989152	0.966839	0.997112	0.975744	0.971219	0.992044	0.976402	0.965389	0.990848	0.991251	0.982515	0.97298	0.972001	0.986942	0.979658	0.976277	0.985481	0.988513	0.970479	0.98059	0.954504	0.982868	0.973926	0.991768	0.988463	0.964989	0.964236
	820.4	0.97983	0.00509	0.98227	0.00935	0.98076	0.01048	0.98359	0.00665	0.97548	0.01403			799	0.982684	0.980687	0.979042	0.977495	0.978852	0.986485	0.966189	0.971298	0.988503	0.972924	0.995261	0.975146	0.972008	0.992491	0.976151	0.966243	0.991797	0.994363	0.983718	0.97218	0.971216	0.987333	0.98551	0.979424	0.984009	0.989278	0.971718	0.985068	0.952754	0.986205	0.973137	0.992366	0.984424	0.968479	0.967422
	842.3	0.98012	0.00489	0.98195	0.00999	0.98292	0.0083	0.98494	0.00417	0.97808	0.01285			820.4	0.982423	0.981285	0.977896	0.979755	0.979456	0.987406	0.970596	0.973118	0.98949	0.97023	0.993091	0.98123	0.976716	0.991985	0.976394	0.963009	0.991426	0.992334	0.98523	0.974161	0.973984	0.989563	0.989143	0.980855	0.987778	0.988211	0.971602	0.983946	0.952615	0.984824	0.973008	0.995007	0.989983	0.968356	0.964597
	864.8	0.98243	0.00503	0.9827	0.01024	0.98327	0.0098	0.98645	0.00474	0.97969	0.01309			842.3	0.984513	0.982958	0.979296	0.978566	0.979456	0.985218	0.970822	0.972598	0.988503	0.970903	0.995261	0.97834	0.975432	0.992617	0.978577	0.969725	0.992787	0.992587	0.985812	0.976958	0.978251	0.988624	0.984905	0.982286	0.989214	0.989945	0.978917	0.984367	0.957614	0.984939	0.979055	0.996723	0.99089	0.968479	0.968835
	887.9	0.98304	0.00412	0.98401	0.01178	0.98438	0.00947	0.98761	0.00309	0.98052	0.01309			864.8	0.987235	0.981039	0.983256	0.982239	0.982956	0.987724	0.97253	0.974846	0.985543	0.973063	0.997439	0.981919	0.971899	0.994194	0.981296	0.967465	0.994265	0.994602	0.986312	0.976519	0.9753	0.990439	0.987027	0.985516	0.989636	0.991333	0.977729	0.987435	0.958268	0.988607	0.976558	0.995753	0.995702	0.972254	0.970677
	911.6	0.98379	0.00466	0.98448	0.0093	0.9861	0.00902	0.98765	0.0037	0.98155	0.01353			887.9	0.986496	0.984076	0.980262	0.983359	0.98307	0.988266	0.975721	0.976314	0.991646	0.969101	0.996895	0.981633	0.973779	0.998715	0.981981	0.967582	0.994149	0.992573	0.992336	0.978493	0.977688	0.990218	0.988167	0.987485	0.988792	0.992086	0.982647	0.986511	0.959705	0.98774	0.980432	0.997492	0.996129	0.972369	0.969791
	935.9	0.98387	0.0045	0.98449	0.00901	0.98625	0.00893	0.98864	0.00455	0.9814	0.01265			911.6	0.984891	0.986026	0.980894	0.983919	0.987464	0.988519	0.974853	0.978231	0.988676	0.972438	0.997447	0.983884	0.976748	0.99391	0.984791	0.970541	0.994699	1	0.989446	0.982862	0.980058	0.986421	0.987515	0.986138	0.99033	0.992093	0.98142	0.988418	0.958478	0.988799	0.979255	0.999232	0.997558	0.973529	0.973989
	960.9	0.98529	0.00434	0.98536	0.0082	0.98692	0.00899	0.99054	0.00503	0.9825	0.01217			935.9	0.985704	0.984326	0.98474	0.985504	0.984347	0.988314	0.97415	0.977191	0.992559	0.974982	0.995904	0.980098	0.977382	0.993348	0.98134	0.972862	0.9969	0.997294	0.990584	0.982344	0.97811	0.990593	0.992896	0.987116	0.989373	0.993516	0.981007	0.987919	0.958478	0.99156	0.979827	0.996767	0.994029	0.974405	0.974721
	986.5	0.98532	0.00493	0.98669	0.00814	0.98741	0.0084	0.99108	0.00499	0.98348	0.01178			960.9	0.988956	0.984247	0.988426	0.98482	0.983759	0.989714	0.977121	0.975677	0.988155	0.975707	0.994652	0.986794	0.981087	0.995465	0.985568	0.97256	0.9954	0.998208	0.99029	0.98049	0.979167	0.993695	0.993049	0.990494	0.988685	0.997714	0.982474	0.990832	0.960888	0.992749	0.982427	0.996563	0.99492	0.975188	0.974771
	1012.8	0.99465	0.00468	0.97961	0.01066	0.9943	0.00342	0.98406	0.01142	0.98401	0.01158			986.5	0.989837	0.983241	0.986282	0.985521	0.985286	0.991071	0.975979	0.980274	0.989698	0.975281	0.998184	0.986538	0.982168	0.99472	0.986386	0.972769	0.996025	0.996606	0.992642	0.981864	0.981012	0.992015	0.995089	0.991699	0.99337	0.995019	0.981888	0.989415	0.963929	0.991199	0.981994	0.996675	0.998837	0.974877	0.976852
	1039.8	0.99548	0.00203	0.98017	0.00997	0.99513	0.00277	0.98467	0.01066	0.98501	0.00988			1012.8	0.990211	0.985229	0.983699	0.986583	0.988066	0.991251	0.977987	0.979305	0.991971	0.977032	0.99746	0.98771	0.980654	0.997876	0.985104	0.974476	0.998308	0.997103	0.991328	0.983483	0.980949	0.991511	0.990475	0.988427	0.994957	0.994772	0.984166	0.991546	0.96328	0.991703	0.984047	0.997542	0.99663	0.977963	0.977264
	1067.5	0.99563	0.00293	0.9826	0.00989	0.99658	0.00309	0.98601	0.01063	0.9857	0.01084			1039.8	0.988956	0.989053	0.989095	0.987725	0.987485	0.991343	0.9788	0.979825	0.990166	0.977975	0.995492	0.986371	0.98442	0.997674	0.987821	0.977461	0.995535	0.994972	0.992166	0.984788	0.985285	0.993294	0.994543	0.991949	0.98505	1	0.983516	0.993678	0.967168	0.991151	0.98415	0.996908	0.998445	0.978554	0.976322
	1096	0.9961	0.00234	0.98251	0.00943	0.99606	0.00167	0.98762	0.00926	0.98656	0.00943			1067.5	0.992341	0.985661	0.989508	0.987725	0.987633	0.990185	0.980234	0.979023	0.990376	0.979772	1	0.98877	0.979611	0.997457	0.987363	0.977537	0.998204	0.995813	0.99484	0.985126	0.985022	0.995167	0.995433	0.991253	0.988051	0.994752	0.986051	0.992406	0.967665	0.993035	0.986493	0.999735	0.996967	0.979722	0.978443
	1125.2	0.99634	0.00318	0.98334	0.00977	0.99548	0.00246	0.98723	0.00922	0.98561	0.01175			1096	0.989753	0.988666	0.986017	0.990262	0.989475	0.994132	0.981181	0.981004	0.991879	0.981054	0.998677	0.985178	0.98635	0.996109	0.990136	0.982654	0.997355	0.996102	0.992534	0.985925	0.986603	0.993379	0.996264	0.99075	0.994205	0.996682	0.985785	0.993581	0.969676	0.993824	0.987669	0.998125	0.996881	0.985822	0.981313
	1155.1	0.99476	0.00326	0.98465	0.00795	0.99562	0.00257	0.98789	0.0097	0.98664	0.00891			1125.2	0.992093	0.98788	0.989697	0.987465	0.988646	0.993068	0.983099	0.984817	0.992309	0.979935	0.996839	0.984314	0.983123	0.996341	0.989241	0.983033	0.99775	0.997038	0.994138	0.986704	0.987466	0.994651	0.997652	0.993902	0.989605	0.996576	0.989453	0.9938	0.971248	0.995083	0.985067	0.998079	0.997191	0.981501	0.982426
	1185.9	0.9957	0.00308	0.98592	0.00902	0.99566	0.00227	0.98815	0.00837	0.98704	0.00956			1155.1	0.988766	0.989618	0.99016	0.992223	0.989702	0.995077	0.984331	0.98217	0.992514	0.984711	0.998522	0.989513	0.985718	0.996892	0.991711	0.984571	1	0.995193	0.993715	0.988314	0.98604	0.993883	0.997475	0.992221	0.993913	0.99677	0.987257	0.991454	0.970642	0.993912	0.985441	1	0.999089	0.983651	0.982512
	1217.4	0.99481	0.00358	0.98649	0.0088	0.99625	0.00191	0.98914	0.00823	0.9863	0.00931			1185.9	0.990047	0.98924	0.990932	0.991779	0.989067	0.994018	0.985557	0.982149	0.990936	0.985706	0.996871	0.986276	0.986033	0.997872	0.991378	0.983898	0.998971	0.995157	0.993984	0.986604	0.988414	0.997119	0.995381	0.995326	0.992772	0.995366	0.991751	0.994195	0.974809	0.994952	0.98645	0.995833	1	0.982868	0.982132
	1249.8	0.99403	0.0046	0.98646	0.00876	0.99501	0.00298	0.98921	0.00756	0.98707	0.00862			1217.4	0.992093	0.991204	0.988756	0.993514	0.990178	0.996193	0.985023	0.98291	0.992873	0.986731	0.996804	0.99274	0.987179	0.996241	0.99002	0.98494	0.998357	0.994278	0.994928	0.987911	0.987822	0.996251	1	0.993402	0.993641	0.997813	0.988517	0.993435	0.973167	0.995522	0.987804	0.996063	0.99955	0.985681	0.986179
	1283.1	0.99421	0.0045	0.98825	0.00836	0.99475	0.00475	0.99048	0.00718	0.98792	0.00766			1249.8	0.99096	0.989133	0.992489	0.991452	0.991951	0.995119	0.98668	0.985337	0.992685	0.984262	0.999215	0.991016	0.987845	0.996915	0.9918	0.984277	0.999347	0.996223	0.995704	0.99063	0.988514	0.995704	0.997901	0.995016	0.991965	0.994612	0.990297	0.99652	0.974093	0.994449	0.988147	0.995799	0.99834	0.985353	0.988298
	1317.2	0.99385	0.00449	0.98913	0.00826	0.99577	0.0042	0.99105	0.00656	0.9892	0.00709			1283.1	0.994392	0.992705	0.991722	0.994957	0.991587	0.994658	0.989161	0.984526	0.994835	0.984657	0.997483	0.990995	0.990789	0.997573	0.991179	0.98757	0.997318	0.994931	0.996319	0.991351	0.99023	0.995679	0.995337	0.995788	0.997081	0.99921	0.990074	0.994799	0.976278	0.99671	0.989625	0.99619	0.998627	0.989925	0.985985
	1352.2	0.9928	0.00526	0.99031	0.00824	0.99527	0.00486	0.99192	0.00672	0.98882	0.00648			1317.2	0.992977	0.991664	0.993599	0.994898	0.9914	0.995013	0.987625	0.984257	0.99335	0.986058	0.998733	0.990789	0.988064	0.99709	0.991501	0.988161	0.998719	0.995065	0.99531	0.992375	0.990466	0.994284	0.997665	0.995282	0.99595	0.996808	0.991512	0.993816	0.978038	0.996814	0.990278	0.996307	0.998683	0.988082	0.989137
	1388.1	0.99178	0.00559	0.99012	0.00745	0.99448	0.00534	0.99078	0.00614	0.98941	0.00624			1352.2	0.994344	0.990781	0.994382	0.990872	0.994674	0.993879	0.987486	0.985217	0.996039	0.98668	0.998643	0.990134	0.98824	0.995301	0.99389	0.988161	0.999481	0.995924	0.99574	0.99259	0.991956	0.994356	0.995951	0.996772	0.994073	0.993853	0.993942	0.995369	0.978551	1	0.99004	0.995413	0.999032	0.989901	0.990514
	1425	0.99096	0.00648	0.99097	0.00838	0.99394	0.0058	0.99198	0.00503	0.98768	0.00584			1388.1	0.993215	0.990912	0.996618	0.993716	0.993017	0.993294	0.987878	0.987552	0.991223	0.987854	0.998004	0.993303	0.990444	0.997768	0.992375	0.98915	0.998036	0.991732	0.996583	0.994014	0.994443	0.995843	0.995013	0.995726	0.990649	0.99727	0.995114	0.996561	0.979504	0.998956	0.987451	0.992894	0.997861	0.989002	0.989824
	1462.9	0.99058	0.00723	0.99186	0.00719	0.99382	0.00613	0.99223	0.0049	0.9889	0.00605			1425	0.994557	0.992877	0.994913	0.994182	0.99369	0.995777	0.989726	0.986823	0.993195	0.989714	0.997989	0.994159	0.990127	0.997385	0.99478	0.990638	0.995139	0.993783	0.998098	0.992073	0.993522	0.995748	0.995387	0.996955	0.997315	0.99686	0.994544	0.996226	0.981975	0.997002	0.989237	0.994101	0.998264	0.99211	0.991202
	1501.7	0.98957	0.00756	0.99165	0.00766	0.99327	0.00701	0.9943	0.0034	0.98884	0.00483			1462.9	0.994557	0.993629	0.997095	0.994046	0.994312	0.995382	0.993149	0.987268	0.993276	0.989425	0.999394	0.994507	0.991513	0.996879	0.992632	0.991277	0.998676	0.992696	0.998098	0.994537	0.994972	0.997022	0.996218	0.99727	0.999674	0.99808	0.995141	0.996706	0.984197	0.999697	0.989017	0.992668	0.997875	0.992321	0.989856
	1541.6	0.98899	0.00812	0.99316	0.00646	0.99339	0.00767	0.99397	0.00335	0.99049	0.00526			1501.7	0.993643	0.993256	0.995573	0.995534	0.994984	0.995611	0.991822	0.988582	0.994486	0.990517	0.99574	0.991348	0.990619	0.998633	0.993741	0.991748	0.998246	0.992264	0.999059	0.995088	0.993366	0.994495	0.994667	0.998526	0.997382	0.997583	0.996256	0.996223	0.988337	0.998228	0.991255	0.996318	0.998264	0.994459	0.993264
	1582.6	0.9884	0.00909	0.99343	0.00685	0.99176	0.00817	0.99384	0.00318	0.98907	0.0045			1541.6	0.993835	0.99259	0.996188	0.993625	0.994579	0.993799	0.991788	0.988075	0.996744	0.988033	0.998347	0.99424	0.993817	0.999798	0.993805	0.993447	0.998506	0.991995	0.996852	0.996783	0.995187	0.997331	0.996061	0.998523	0.991798	0.99776	0.994075	0.996744	0.986498	0.99698	0.993619	0.995429	0.997296	0.994353	0.993619
	1624.6	0.98768	0.00975	0.99373	0.00642	0.99176	0.00809	0.99426	0.00295	0.98833	0.00444			1582.6	0.995229	0.993078	0.995976	0.995951	0.994076	0.998402	0.993274	0.98901	0.995219	0.992141	0.99429	0.993806	0.99195	0.999582	0.99637	0.994331	0.997918	0.991352	0.997431	0.995301	0.99582	0.997379	0.992803	0.997556	0.998152	0.997925	0.99677	0.998389	0.988935	0.999909	0.992377	0.99453	0.995863	0.992918	0.992372
	1667.7	0.98703	0.01082	0.99393	0.00555	0.99087	0.00914	0.99424	0.00189	0.98938	0.0062			1624.6	0.995229	0.993139	0.996698	0.994969	0.993701	0.997392	0.99514	0.991694	0.996237	0.991272	0.998247	0.994748	0.993938	0.9988	0.994054	0.996064	0.997215	0.992203	0.999173	0.995602	0.997665	0.997561	0.992678	0.997499	0.997689	0.997925	0.996351	0.997593	0.989723	0.997771	0.990518	0.993235	0.995336	0.996096	0.997172
	1711.9	0.98628	0.01121	0.99443	0.0052	0.99122	0.00923	0.99456	0.00247	0.98996	0.00665			1667.7	0.995686	0.993953	0.995968	0.995456	0.99572	0.995637	0.992971	0.992552	0.99534	0.992456	0.998805	0.993931	0.993979	0.997358	0.994408	0.995843	0.998605	0.9917	0.99617	0.996476	0.995779	0.996134	0.994289	0.995823	0.993431	0.996813	0.997729	0.99874	0.990247	0.996385	0.995266	0.995205	0.992876	0.994899	0.994792
	1757.4	0.98614	0.01157	0.99541	0.00292	0.99073	0.00949	0.99518	0.00187	0.98927	0.00742			1711.9	0.995926	0.996339	0.997071	0.994299	0.996033	0.998175	0.993947	0.989828	0.992651	0.994712	0.999118	0.996999	0.994779	0.996862	0.99727	0.996299	0.99769	0.991288	0.997242	0.99837	0.996132	0.996899	0.992926	0.998411	0.998568	0.99816	0.998236	0.996214	0.990201	0.99698	0.992303	0.995455	0.993424	0.997416	0.996153
	1804	0.98519	0.01234	0.99553	0.00244	0.98965	0.0101	0.99498	0.00245	0.98944	0.00743			1757.4	0.997504	0.99673	0.998708	0.996289	0.996613	0.996717	0.994972	0.989466	0.995029	0.99414	0.996622	0.996163	0.994928	0.998537	0.996595	0.997372	0.997003	0.993169	0.996882	0.996315	0.998038	0.997121	0.995233	0.998361	0.997152	0.997985	0.997401	0.998059	0.992902	0.997323	0.993812	0.996374	0.992605	0.997235	0.995994
	1851.8	0.98428	0.01215	0.9961	0.00216	0.98957	0.01087	0.99567	0.00332	0.98897	0.0093			1804	0.997618	0.994912	0.998855	0.996262	0.997712	0.9965	0.995008	0.992097	0.995466	0.995526	0.997112	0.995376	0.99709	0.999769	0.99546	0.99611	0.996752	0.993029	1	0.996934	0.999572	0.997867	0.992038	0.999672	0.997951	0.995931	0.997623	0.999543	0.995639	0.996436	0.995236	0.993196	0.990122	0.995769	0.998427
	1900.9	0.98419	0.01273	0.99666	0.00232	0.98908	0.0102	0.99668	0.00374	0.98969	0.00947			1851.8	0.995461	0.996011	0.998485	0.997452	0.998589	0.998598	0.994792	0.995736	0.99895	0.996161	0.99764	0.997336	0.996912	0.997786	0.996544	0.997184	0.997229	0.991488	0.99648	0.99959	0.998201	0.997268	0.992519	0.999052	0.997669	0.99642	1	0.996208	0.994583	0.996315	0.995323	0.996063	0.988735	0.999641	0.99905
	1951.3	0.98346	0.01296	0.9967	0.00371	0.98895	0.01139	0.99623	0.00346	0.99	0.01143			1900.9	0.99602	0.995655	0.999455	0.996006	0.998268	0.999836	0.996444	0.995469	0.999684	0.997417	0.997951	0.997481	0.998471	0.998863	0.99694	0.999975	0.996558	0.991072	0.997025	0.999633	0.998999	1	0.990828	0.999322	0.999497	0.997806	0.999336	0.997965	0.998448	0.9963	0.998687	0.995349	0.988355	1	0.999589
	2003	0.98333	0.0134	0.99649	0.00339	0.98764	0.01098	0.99634	0.00415	0.98989	0.01158			1951.3	0.99886	0.997079	1	0.996088	1	0.998536	0.997057	0.995818	0.995039	0.99804	0.998062	0.997425	0.999228	0.998712	0.999052	1	0.998162	0.992387	0.998081	0.999429	0.999706	0.999376	0.991622	0.999345	0.998357	0.996872	0.999538	0.997208	0.99638	0.99614	0.997053	0.997008	0.988329	0.998681	1
	2056.1	0.98371	0.01395	0.99691	0.00437	0.98758	0.01172	0.9965	0.00427	0.99069	0.01327			2003	1	0.996125	0.99989	0.997484	0.998667	0.999145	0.998474	0.995883	1	0.997594	0.997753	0.99781	0.999419	0.997635	0.998867	0.999973	0.997704	0.991241	0.999416	1	0.998721	0.999507	0.993219	1	1	0.998175	0.999158	1	1	0.995186	0.999514	0.994411	0.987467	0.998744	0.999086
														2056.1	0.998313	1	0.999735	1	0.999964	1	1	1	0.998849	1	0.996649	1	1	1	1	0.999948	0.99712	0.992283	0.999335	0.998585	1	0.999349	0.992751	0.99983	0.998618	0.99952	0.998519	0.998389	0.999385	0.993452	1	0.99506	0.987918	0.999739	0.999913

## Sheet: 1 on Time
	WT		koLhcb4		Lhcb4.1-only		Lhcb8-only #1		Lhcb8-only #2
	4.405		4.651		3.74		3.74		3.64
	4.527		5.488		3.843		3.64		3.64
	3.949		4.651		4.17		4.284		3.35
	3.74		5.963		4.403		3.843		3.64
	4.527		5.963		4.284		3.64		3.84
	4.403		5.8		3.949		3.949		3.64
	3.949		5.339		3.949				3.74
	WT		koLhcb4		Lhcb4.1-only		Lhcb8-only #1		Lhcb8-only #2
	AVERAGE	SD	AVERAGE	SD	AVERAGE	SD	AVERAGE	SD	AVERAGE	SD
	4.21429	0.324876	5.40786	0.566712	4.04829	0.242589	3.84933	0.244337	3.64143	0.149491
