# Supplementary material for: A stress-induced paralog of Lhcb4 controls the photosystem II functional architecture in Arabidopsis thaliana
Source: Nat Commun. 2025 Jul 26;16:6910. doi: 10.1038/s41467-025-62085-2 (PMC12297487; doi:10.1038/s41467-025-62085-2)
Supplement: Supplementary file 3 — Source Data file [file 41467_2025_62085_MOESM3_ESM.zip › data figure 4.xlsx]

## Sheet: FvFm
	WT		koLhcb4		Lhcb4.1-only		Lhcb8-only #1		Lhcb8-only #2
	AVERAGE	SD	AVERAGE	SD	AVERAGE	SD	AVERAGE	SD	AVERAGE	SD
	0.8114	0.00371	0.7605	0.00702	0.8102	0.00838	0.80033	0.00682	0.8062	0.00504

## Sheet: FvFm vs CP29
	WT		koLhcb4		Lhcb4.1-only		Lhcb8-only #1		Lhcb8-only #2
	CP29 amount	Fv/Fm	CP29 amount	Fv/Fm	CP29 amount	Fv/Fm	CP29 amount	Fv/Fm	CP29 amount	Fv/Fm
	1	0.818	0.001	0.757	1.02	0.824	0.78	0.758	0.01	0.768
	0.99	0.814	0.002	0.761	0.93	0.815	0.76	0.746	0.23	0.786
	0.89	0.819	0.003	0.763	0.76	0.817	0.72	0.747	0.19	0.776
	0.99	0.811	0	0.769	0.78	0.815	0.78	0.755	0.08	0.772
	1	0.818	0.001	0.75	0.89	0.827	0.76	0.763	0.25	0.792
	0.89	0.816			0.7	0.8			0.68	0.809
	0.95	0.817							0.39	0.784
									0.52	0.808
									0.63	0.809
									0.38	0.81
									0.98	0.807
									0.29	0.786
									0.44	0.806
									0.15	0.778
									0.73	0.809
									0.43	0.812
									0.34	0.804
									0.3	0.78
									0.37	0.768
									0.47	0.795
									0.9	0.822
									0.89	0.801
									0.23	0.776
									0.79	0.81
									0.36	0.772
									0.48	0.788
									0.41	0.783
									0.06	0.759
									0.06	0.765
									0.11	0.772
									0.46	0.811
