# Supplementary material for: A stress-induced paralog of Lhcb4 controls the photosystem II functional architecture in Arabidopsis thaliana
Source: Nat Commun. 2025 Jul 26;16:6910. doi: 10.1038/s41467-025-62085-2 (PMC12297487; doi:10.1038/s41467-025-62085-2)
Supplement: Supplementary file 3 — Source Data file [file 41467_2025_62085_MOESM3_ESM.zip › data figure 6.xlsx]

## Sheet: NPQ
		WT		koLhcb4		Lhcb4.1-only		Lhcb8-only #1		Lhcb8-only #2				Row NPQ
	Time (min)	AVERAGE	SD	AVERAGE	SD	AVERAGE	SD	AVERAGE	SD	AVERAGE	SD				WT_1	WT_2	WT_3	WT_4	WT_5	koLhcb4_1	koLhcb4_2	koLhcb4_3	koLhcb4_4	koLhcb4_5	koLhcb4_6	koLhcb4_7	Lhcb4.1_only_1	Lhcb4.1_only_2	Lhcb4.1_only_3	Lhcb4.1_only_4	Lhcb4.1_only_5	Lhcb8-only #1_1	Lhcb8-only #1_2	Lhcb8-only #1_3	Lhcb8-only #1_4	Lhcb8-only #1_5	Lhcb8-only #1_6	Lhcb8-only #2_1	Lhcb8-only #2_2	Lhcb8-only #2_3	Lhcb8-only #2_4	Lhcb8-only #2_5
	0.16667	0	0	0	0	0	0	0	0	0	0			0.16667	0	0	0	0	0	0	0	0	0	0	0	0	0	0	0	0	0	0	0	0	0	0	0	0	0	0	0	0
	0.83333	0.0256	0.0032	0.01871	0.00863	0.0266	0.00902	0.0295	0.00759	0.0168	0.00421			0.83333	0.026	0.029	0.029	0.021	0.023	0.021	0.027	0.033	0.014	0.019	0.011	0.006	0.012	0.025	0.03	0.04	0.026	0.025	0.034	0.031	0.043	0.02	0.024	0.015	0.015	0.013	0.016	0.025
	1.5	0.6926	0.10458	0.55586	0.09506	0.7542	0.14588	0.63817	0.065	0.7116	0.07235			1.5	0.591	0.653	0.891	0.634	0.694	0.533	0.634	0.614	0.603	0.67	0.43	0.407	0.55	0.799	0.75	0.993	0.679	0.606	0.707	0.679	0.698	0.52	0.619	0.688	0.791	0.797	0.609	0.673
	2.16667	1.0016	0.11261	0.60629	0.06141	1.0606	0.15118	0.78483	0.08129	0.845	0.09424			2.16667	0.852	1.067	1.18	0.97	0.939	0.647	0.659	0.625	0.607	0.674	0.497	0.535	0.871	1.053	1.022	1.335	1.022	0.708	0.813	0.743	0.939	0.701	0.805	0.882	0.883	0.843	0.669	0.948
	2.83333	1.2572	0.12528	0.67543	0.05763	1.2934	0.14814	0.90217	0.10321	0.872	0.09869			2.83333	1.127	1.382	1.38	1.308	1.089	0.755	0.742	0.632	0.605	0.686	0.606	0.702	1.121	1.166	1.289	1.539	1.352	0.869	0.835	0.839	1.117	0.818	0.935	0.862	0.825	0.892	0.74	1.041
	3.5	1.4238	0.1103	0.78	0.06511	1.4272	0.12894	1.048	0.10813	0.983	0.09983			3.5	1.313	1.531	1.51	1.497	1.268	0.873	0.84	0.727	0.701	0.759	0.717	0.843	1.296	1.26	1.473	1.598	1.509	0.999	0.937	1.006	1.255	0.972	1.119	0.944	0.859	1.084	0.912	1.116
	4.16667	1.523	0.09592	0.88729	0.06528	1.5088	0.11432	1.14517	0.08807	1.1016	0.07693			4.16667	1.428	1.6	1.589	1.612	1.386	0.992	0.937	0.852	0.814	0.864	0.809	0.943	1.389	1.351	1.589	1.617	1.598	1.104	1.08	1.078	1.314	1.086	1.209	1.099	1.001	1.188	1.033	1.187
	4.83333	1.5992	0.08313	0.99571	0.06173	1.5664	0.10907	1.223	0.07022	1.2072	0.07008			4.83333	1.531	1.653	1.645	1.694	1.473	1.094	1.032	0.986	0.946	0.97	0.896	1.046	1.448	1.421	1.674	1.628	1.661	1.184	1.171	1.179	1.364	1.178	1.262	1.188	1.132	1.295	1.137	1.284
	5.5	1.6642	0.07388	1.10157	0.06754	1.616	0.10756	1.29533	0.0549	1.2948	0.05825			5.5	1.618	1.698	1.695	1.762	1.548	1.196	1.118	1.11	1.071	1.039	0.995	1.182	1.505	1.477	1.745	1.643	1.71	1.261	1.255	1.262	1.411	1.272	1.311	1.247	1.247	1.384	1.251	1.345
	6.16667	1.7188	0.06791	1.19829	0.07165	1.6568	0.10992	1.35733	0.04489	1.3688	0.05656			6.16667	1.693	1.737	1.733	1.82	1.611	1.287	1.193	1.22	1.19	1.112	1.093	1.293	1.544	1.527	1.805	1.657	1.751	1.329	1.32	1.331	1.453	1.351	1.36	1.304	1.359	1.47	1.332	1.379
	6.83333	1.7682	0.06336	1.28529	0.07275	1.6932	0.11184	1.41383	0.03505	1.4378	0.05624			6.83333	1.754	1.775	1.769	1.871	1.672	1.365	1.263	1.314	1.292	1.183	1.193	1.387	1.58	1.572	1.852	1.672	1.79	1.386	1.383	1.399	1.487	1.42	1.408	1.363	1.457	1.533	1.417	1.419
	7.5	1.815	0.05948	1.36386	0.07422	1.7258	0.11376	1.4655	0.02827	1.4968	0.05695			7.5	1.809	1.806	1.817	1.915	1.728	1.431	1.324	1.402	1.382	1.246	1.291	1.471	1.618	1.607	1.892	1.687	1.825	1.435	1.442	1.464	1.52	1.479	1.453	1.424	1.537	1.581	1.492	1.45
	8.16667	1.8552	0.05713	1.43571	0.07712	1.7568	0.11599	1.51167	0.02676	1.5528	0.06252			8.16667	1.857	1.836	1.85	1.955	1.778	1.493	1.383	1.481	1.461	1.301	1.385	1.546	1.653	1.641	1.931	1.703	1.856	1.476	1.49	1.524	1.551	1.535	1.494	1.481	1.608	1.634	1.557	1.484
	8.66667	1.8434	0.0425	1.38429	0.09573	1.704	0.14836	1.4675	0.04995	1.5306	0.06595			8.66667	1.854	1.816	1.833	1.919	1.795	1.423	1.311	1.352	1.454	1.218	1.394	1.538	1.62	1.508	1.932	1.655	1.805	1.412	1.393	1.488	1.493	1.539	1.48	1.493	1.617	1.583	1.53	1.43
	9.66667	1.0692	0.09438	0.64357	0.07554	0.8606	0.11538	0.75867	0.03586	0.8274	0.11226			9.66667	1.249	1.016	1.034	1.068	0.979	0.643	0.628	0.724	0.616	0.486	0.691	0.717	0.904	0.73	1.062	0.787	0.82	0.707	0.789	0.808	0.745	0.778	0.725	0.888	0.968	0.753	0.878	0.65
	11.6667	0.6876	0.08871	0.54971	0.07313	0.5542	0.09966	0.54617	0.05436	0.6184	0.09512			11.6667	0.834	0.618	0.608	0.747	0.631	0.544	0.528	0.66	0.488	0.425	0.597	0.606	0.587	0.588	0.696	0.397	0.503	0.496	0.617	0.6	0.516	0.576	0.472	0.639	0.718	0.552	0.712	0.471
	16.6667	0.5238	0.05991	0.50457	0.06897	0.4524	0.10232	0.48883	0.0602	0.5548	0.08416			16.6667	0.577	0.44	0.488	0.605	0.509	0.505	0.493	0.612	0.438	0.389	0.539	0.556	0.447	0.544	0.578	0.293	0.4	0.436	0.572	0.548	0.435	0.521	0.421	0.548	0.627	0.503	0.665	0.431
															0					0							0					0						0
															0.0256					0.0187143							0.0266					0.0295						0.0168
															0.6926					0.555857							0.7542					0.638167						0.7116
															1.0016					0.606286							1.0606					0.784833						0.845
															1.2572					0.675429							1.2934					0.902167						0.872
															1.4238					0.78							1.4272					1.048						0.983
															1.523					0.887286							1.5088					1.14517						1.1016
															1.5992					0.995714							1.5664					1.223						1.2072
															1.6642					1.10157							1.616					1.29533						1.2948
															1.7188					1.19829							1.6568					1.35733						1.3688
															1.7682					1.28529							1.6932					1.41383						1.4378
															1.815					1.36386							1.7258					1.4655						1.4968
															1.8552					1.43571							1.7568					1.51167						1.5528
															1.8434					1.38429							1.704					1.4675						1.5306
															1.0692					0.643571							0.8606					0.758667						0.8274
															0.6876					0.549714							0.5542					0.546167						0.6184
															0.5238					0.504571							0.4524					0.488833						0.5548

## Sheet: NPQ vs CP29
	WT		koLhcb4		Lhcb4.1-only		Lhcb8-only #1		Lhcb8-only #2
	CP29 amount	NPQ	CP29 amount	NPQ	CP29 amount	NPQ	CP29 amount	NPQ	CP29 amount	NPQ
	1	12.4883	0.03	7.89333	1.02	13.1817	0.78	6.57667	0.01	7.66333
	0.99	12.44	0.002	8.31	0.93	12.715	0.8	5.98667	0.23	8.35
	0.89	13.45	0.003	7.05167	0.76	11.375	0.72	6.61333	0.19	9.25
	0.99	13.5833	0	7.59	0.78	11.49	0.78	7.68167	0.08	9.03333
	0.89	12.7383	0.001	7.12	0.89	13.4333	0.76	7.01167	0.25	7.88333
	0.95	13.595			0.7	11.7083			0.68	10.9
									0.39	9.03333
									0.52	8.88333
									0.63	9.5
									0.98	10.3333
									0.29	8.18333
									0.44	10.7167
									0.15	9.03333
									0.73	11.3333
									0.43	8.75
									0.34	10.55
									0.38	8.65
									0.3	9.11333
									0.37	8.07333
									0.47	7.03
									0.9	9.255
									0.89	8.55333
									0.96	9.275
									0.79	10.4233
									0.48	6.92833
									0.41	7.20667
									0.06	7.5
									0.06	6.605
									0.54	10.5683
									0.46	9.10333

## Sheet: PsbS
		WT_1	WT_2	WT_3	koLhcb4_1	koLhcb4_2	koLhcb4_3	Lhcb4.1-only_1	Lhcb4.1-only_2	Lhcb4.1-only_3		WT_1	WT_2	WT_3	Lhcb8-only #1_1	Lhcb8-only #1_2	Lhcb8-only #1_3	Lhcb8-only #2_1	Lhcb8-only #2_2	Lhcb8-only #2_3
	PsbS/CP43	0.936957	1.05606	1.00699	0.70633	0.75492	0.65556	0.77754	0.96954	0.85156		0.775499	1.11246	1.11204	0.90463	0.94341	0.80327	1.02551	0.95964	0.7743
		Average	SD		Average	SD		Average	SD			Average	SD		Average	SD		Average	SD
		1	0.0598573		0.705603	0.049684		0.866213	0.0968351			1	0.194424		0.88377	0.0723613		0.919817	0.130254
