# Supplementary material for: A stress-induced paralog of Lhcb4 controls the photosystem II functional architecture in Arabidopsis thaliana
Source: Nat Commun. 2025 Jul 26;16:6910. doi: 10.1038/s41467-025-62085-2 (PMC12297487; doi:10.1038/s41467-025-62085-2)
Supplement: Supplementary file 3 — Source Data file [file 41467_2025_62085_MOESM3_ESM.zip › data figure 7.xlsx]

## Sheet: Abs holoprotein
	Wavelength (nm)	Lhcb4.1_TAG	Lhcb8_TAG	Diff. Spectrum
	350	0.48736	0.42166	0.0657
	350.4	0.48704	0.42134	0.0657
	350.8	0.4855	0.42093	0.06456
	351.2	0.48425	0.42012	0.06413
	351.6	0.48306	0.41931	0.06376
	352	0.48189	0.41869	0.0632
	352.4	0.48099	0.4182	0.0628
	352.8	0.48035	0.41813	0.06222
	353.2	0.48017	0.41799	0.06219
	353.6	0.48012	0.41791	0.06221
	354	0.48037	0.41815	0.06222
	354.4	0.48034	0.41846	0.06187
	354.8	0.48067	0.41933	0.06134
	355.2	0.48123	0.42005	0.06118
	355.6	0.48225	0.42055	0.0617
	356	0.48317	0.42177	0.0614
	356.4	0.48419	0.42331	0.06088
	356.8	0.48536	0.42462	0.06074
	357.2	0.48671	0.42569	0.06102
	357.6	0.48816	0.42715	0.06101
	358	0.48959	0.42877	0.06082
	358.4	0.49073	0.43037	0.06036
	358.8	0.49257	0.43214	0.06043
	359.2	0.49395	0.43363	0.06033
	359.6	0.49574	0.43537	0.06037
	360	0.49741	0.43729	0.06012
	360.4	0.499	0.43892	0.06008
	360.8	0.50087	0.44077	0.0601
	361.2	0.50249	0.44254	0.05995
	361.6	0.50392	0.44406	0.05986
	362	0.50603	0.44585	0.06018
	362.4	0.50753	0.44771	0.05981
	362.8	0.50907	0.44934	0.05973
	363.2	0.51075	0.45139	0.05936
	363.6	0.51227	0.45307	0.0592
	364	0.51432	0.4553	0.05902
	364.4	0.5162	0.45706	0.05914
	364.8	0.51788	0.45917	0.0587
	365.2	0.51963	0.46123	0.0584
	365.6	0.52165	0.46323	0.05841
	366	0.52361	0.46513	0.05848
	366.4	0.52567	0.46733	0.05835
	366.8	0.5277	0.46954	0.05815
	367.2	0.52987	0.47186	0.05801
	367.6	0.53204	0.47446	0.05758
	368	0.53437	0.47679	0.05758
	368.4	0.53696	0.47931	0.05765
	368.8	0.53931	0.48172	0.05759
	369.2	0.54183	0.48417	0.05766
	369.6	0.54413	0.48686	0.05727
	370	0.5468	0.48981	0.05698
	370.4	0.54995	0.49269	0.05726
	370.8	0.55294	0.49551	0.05743
	371.2	0.55549	0.49817	0.05732
	371.6	0.55849	0.5012	0.05729
	372	0.56183	0.50407	0.05776
	372.4	0.56456	0.50711	0.05745
	372.8	0.5676	0.51019	0.05741
	373.2	0.57049	0.51314	0.05735
	373.6	0.57354	0.51618	0.05736
	374	0.57667	0.51954	0.05714
	374.4	0.57992	0.52245	0.05746
	374.8	0.58323	0.52538	0.05786
	375.2	0.5865	0.52887	0.05763
	375.6	0.5893	0.53183	0.05747
	376	0.59247	0.5345	0.05798
	376.4	0.5959	0.53741	0.05848
	376.8	0.59909	0.54045	0.05864
	377.2	0.60176	0.54311	0.05864
	377.6	0.60442	0.54567	0.05875
	378	0.60763	0.54889	0.05873
	378.4	0.61031	0.5512	0.05911
	378.8	0.61256	0.55332	0.05924
	379.2	0.61514	0.55578	0.05936
	379.6	0.61752	0.5579	0.05962
	380	0.61953	0.56019	0.05934
	380.4	0.62145	0.56214	0.0593
	380.8	0.62345	0.56373	0.05972
	381.2	0.62557	0.56519	0.06039
	381.6	0.62708	0.56692	0.06016
	382	0.62833	0.56815	0.06018
	382.4	0.62974	0.56924	0.0605
	382.8	0.63061	0.57041	0.0602
	383.2	0.6316	0.57147	0.06013
	383.6	0.63264	0.57271	0.05993
	384	0.63365	0.5739	0.05975
	384.4	0.63458	0.57428	0.06029
	384.8	0.63517	0.57514	0.06003
	385.2	0.63537	0.57598	0.05939
	385.6	0.63584	0.57674	0.0591
	386	0.63625	0.5774	0.05885
	386.4	0.63674	0.57804	0.05871
	386.8	0.63703	0.57874	0.05829
	387.2	0.63733	0.57975	0.05758
	387.6	0.63781	0.58031	0.0575
	388	0.63849	0.5809	0.05759
	388.4	0.63872	0.58156	0.05716
	388.8	0.63932	0.58271	0.05661
	389.2	0.64006	0.58361	0.05645
	389.6	0.64035	0.58455	0.0558
	390	0.64099	0.58571	0.05529
	390.4	0.64133	0.58677	0.05456
	390.8	0.64225	0.58803	0.05422
	391.2	0.64308	0.58911	0.05397
	391.6	0.64369	0.59006	0.05363
	392	0.64441	0.59145	0.05295
	392.4	0.64537	0.59264	0.05273
	392.8	0.64636	0.59406	0.0523
	393.2	0.64735	0.59544	0.05191
	393.6	0.64845	0.59696	0.05149
	394	0.64955	0.59834	0.0512
	394.4	0.65043	0.59979	0.05065
	394.8	0.65213	0.60178	0.05035
	395.2	0.65367	0.60354	0.05012
	395.6	0.65517	0.60516	0.05
	396	0.65687	0.60715	0.04972
	396.4	0.65865	0.60967	0.04898
	396.8	0.66081	0.61193	0.04888
	397.2	0.66314	0.61439	0.04875
	397.6	0.6655	0.61684	0.04866
	398	0.66797	0.61939	0.04858
	398.4	0.6708	0.62248	0.04832
	398.8	0.67389	0.62552	0.04837
	399.2	0.67692	0.6288	0.04813
	399.6	0.67962	0.6324	0.04722
	400	0.6835	0.63633	0.04717
	400.4	0.68769	0.64017	0.04752
	400.8	0.69204	0.64487	0.04717
	401.2	0.69687	0.64966	0.04722
	401.6	0.70171	0.65437	0.04734
	402	0.70726	0.65982	0.04744
	402.4	0.71286	0.6657	0.04716
	402.8	0.71935	0.67059	0.04875
	403.2	0.72591	0.67673	0.04917
	403.6	0.73268	0.68336	0.04933
	404	0.73953	0.68978	0.04975
	404.4	0.74703	0.69705	0.04998
	404.8	0.75464	0.7045	0.05014
	405.2	0.76302	0.71223	0.05079
	405.6	0.77138	0.72035	0.05103
	406	0.77999	0.72886	0.05113
	406.4	0.78939	0.73746	0.05193
	406.8	0.79827	0.74596	0.05231
	407.2	0.8079	0.755	0.0529
	407.6	0.81746	0.76396	0.0535
	408	0.82726	0.77283	0.05444
	408.4	0.83688	0.78199	0.05489
	408.8	0.84674	0.79118	0.05556
	409.2	0.85664	0.79987	0.05677
	409.6	0.86593	0.80912	0.05682
	410	0.87635	0.81886	0.05749
	410.4	0.8865	0.82793	0.05857
	410.8	0.89653	0.83654	0.05999
	411.2	0.90605	0.84499	0.06106
	411.6	0.915	0.8539	0.0611
	412	0.92404	0.86235	0.06169
	412.4	0.9334	0.87037	0.06303
	412.8	0.94224	0.87842	0.06382
	413.2	0.95068	0.88615	0.06454
	413.6	0.95831	0.89341	0.0649
	414	0.96583	0.90043	0.0654
	414.4	0.9739	0.9071	0.0668
	414.8	0.98081	0.9142	0.06661
	415.2	0.98783	0.92004	0.06779
	415.6	0.99414	0.92559	0.06855
	416	0.99962	0.93128	0.06834
	416.4	1.00525	0.93623	0.06902
	416.8	1.0114	0.94094	0.07046
	417.2	1.01596	0.94551	0.07045
	417.6	1.02101	0.94948	0.07153
	418	1.02509	0.95385	0.07124
	418.4	1.02878	0.9577	0.07108
	418.8	1.0323	0.96043	0.07188
	419.2	1.03554	0.96356	0.07198
	419.6	1.03921	0.96664	0.07257
	420	1.04262	0.96864	0.07398
	420.4	1.04537	0.97136	0.07401
	420.8	1.04912	0.97377	0.07536
	421.2	1.05098	0.97737	0.07361
	421.6	1.05437	0.97923	0.07515
	422	1.0572	0.98133	0.07586
	422.4	1.06036	0.98371	0.07665
	422.8	1.06355	0.98583	0.07771
	423.2	1.06868	0.98879	0.07989
	423.6	1.07295	0.99205	0.0809
	424	1.07664	0.99535	0.08129
	424.4	1.08062	0.99895	0.08167
	424.8	1.08486	1.00293	0.08193
	425.2	1.09143	1.00689	0.08454
	425.6	1.0973	1.01181	0.08549
	426	1.10404	1.01656	0.08749
	426.4	1.10958	1.02134	0.08824
	426.8	1.1168	1.02657	0.09023
	427.2	1.12594	1.03348	0.09246
	427.6	1.13276	1.03919	0.09357
	428	1.14158	1.04586	0.09572
	428.4	1.1504	1.05232	0.09808
	428.8	1.15995	1.05978	0.10017
	429.2	1.16941	1.06769	0.10172
	429.6	1.17898	1.07516	0.10382
	430	1.18972	1.0838	0.10593
	430.4	1.20033	1.09229	0.10803
	430.8	1.20986	1.10082	0.10904
	431.2	1.21921	1.1089	0.11031
	431.6	1.2287	1.11609	0.11261
	432	1.23792	1.12309	0.11484
	432.4	1.24906	1.13	0.11907
	432.8	1.25737	1.13677	0.1206
	433.2	1.26525	1.14354	0.12172
	433.6	1.27418	1.14908	0.1251
	434	1.27791	1.1546	0.12331
	434.4	1.28445	1.16032	0.12414
	434.8	1.28997	1.16419	0.12577
	435.2	1.29306	1.16889	0.12417
	435.6	1.29864	1.16996	0.12867
	436	1.30238	1.17032	0.13206
	436.4	1.30364	1.17102	0.13262
	436.8	1.30588	1.17132	0.13456
	437.2	1.30729	1.1689	0.1384
	437.6	1.30573	1.16626	0.13947
	438	1.3052	1.16157	0.14363
	438.4	1.29981	1.15721	0.1426
	438.8	1.29342	1.15185	0.14157
	439.2	1.28985	1.14613	0.14371
	439.6	1.28494	1.1389	0.14604
	440	1.27918	1.1298	0.14938
	440.4	1.27123	1.11909	0.15215
	440.8	1.26141	1.10857	0.15285
	441.2	1.25082	1.09844	0.15238
	441.6	1.24088	1.08508	0.1558
	442	1.22812	1.07247	0.15565
	442.4	1.21601	1.05915	0.15686
	442.8	1.20157	1.04434	0.15723
	443.2	1.188	1.02916	0.15884
	443.6	1.17434	1.0139	0.16045
	444	1.15819	0.99808	0.16011
	444.4	1.14097	0.98189	0.15908
	444.8	1.12474	0.96538	0.15936
	445.2	1.10755	0.94853	0.15902
	445.6	1.09059	0.93198	0.15861
	446	1.07279	0.91542	0.15737
	446.4	1.05469	0.89864	0.15605
	446.8	1.03686	0.88232	0.15454
	447.2	1.01801	0.86636	0.15165
	447.6	0.99999	0.85006	0.14993
	448	0.98249	0.83394	0.14856
	448.4	0.96521	0.81905	0.14616
	448.8	0.94927	0.80426	0.14501
	449.2	0.9337	0.78963	0.14407
	449.6	0.91822	0.77611	0.14211
	450	0.90383	0.76299	0.14084
	450.4	0.89043	0.75022	0.1402
	450.8	0.87724	0.73822	0.13902
	451.2	0.86513	0.72674	0.13839
	451.6	0.85467	0.71627	0.1384
	452	0.84542	0.70692	0.13849
	452.4	0.83753	0.6977	0.13983
	452.8	0.82986	0.68938	0.14049
	453.2	0.82349	0.68192	0.14157
	453.6	0.81859	0.67551	0.14308
	454	0.81451	0.66951	0.145
	454.4	0.81197	0.66406	0.14791
	454.8	0.81033	0.65927	0.15106
	455.2	0.8097	0.6551	0.1546
	455.6	0.81037	0.65168	0.15869
	456	0.81136	0.64872	0.16264
	456.4	0.81319	0.64641	0.16678
	456.8	0.8154	0.64471	0.17069
	457.2	0.81872	0.64326	0.17546
	457.6	0.82248	0.64208	0.1804
	458	0.82609	0.64155	0.18454
	458.4	0.82991	0.64118	0.18873
	458.8	0.83452	0.64092	0.1936
	459.2	0.83968	0.64112	0.19855
	459.6	0.8441	0.64134	0.20276
	460	0.84841	0.64196	0.20646
	460.4	0.85256	0.64278	0.20977
	460.8	0.85649	0.64327	0.21322
	461.2	0.86037	0.64423	0.21614
	461.6	0.86409	0.64512	0.21897
	462	0.86691	0.64589	0.22102
	462.4	0.86979	0.64698	0.22281
	462.8	0.8725	0.64811	0.22439
	463.2	0.87468	0.64915	0.22553
	463.6	0.87567	0.65045	0.22522
	464	0.87707	0.65148	0.22559
	464.4	0.87753	0.65224	0.22529
	464.8	0.87747	0.65349	0.22398
	465.2	0.87792	0.65464	0.22328
	465.6	0.87687	0.65573	0.22114
	466	0.87563	0.65676	0.21888
	466.4	0.8743	0.65767	0.21664
	466.8	0.87254	0.65858	0.21396
	467.2	0.86943	0.65938	0.21006
	467.6	0.86596	0.65997	0.206
	468	0.86302	0.6606	0.20241
	468.4	0.85949	0.66114	0.19835
	468.8	0.85517	0.66172	0.19346
	469.2	0.85122	0.66218	0.18904
	469.6	0.84738	0.66213	0.18524
	470	0.84186	0.66248	0.17938
	470.4	0.83685	0.66285	0.174
	470.8	0.83192	0.66317	0.16875
	471.2	0.8265	0.66375	0.16275
	471.6	0.82106	0.66397	0.15709
	472	0.81581	0.66451	0.1513
	472.4	0.81038	0.66468	0.1457
	472.8	0.80457	0.66493	0.13963
	473.2	0.79897	0.6652	0.13376
	473.6	0.79362	0.66558	0.12804
	474	0.78812	0.66575	0.12238
	474.4	0.78261	0.66596	0.11665
	474.8	0.77737	0.66638	0.11099
	475.2	0.77198	0.66672	0.10526
	475.6	0.76703	0.66729	0.09975
	476	0.76244	0.6678	0.09464
	476.4	0.75758	0.66839	0.08919
	476.8	0.75309	0.66886	0.08423
	477.2	0.74887	0.66947	0.0794
	477.6	0.74465	0.66981	0.07485
	478	0.7402	0.67032	0.06988
	478.4	0.73628	0.67074	0.06554
	478.8	0.73246	0.67113	0.06133
	479.2	0.72882	0.67115	0.05767
	479.6	0.72503	0.6715	0.05353
	480	0.72174	0.67159	0.05015
	480.4	0.71791	0.67143	0.04648
	480.8	0.71448	0.67117	0.0433
	481.2	0.71111	0.67085	0.04026
	481.6	0.70794	0.67017	0.03777
	482	0.7046	0.6696	0.035
	482.4	0.70136	0.66872	0.03264
	482.8	0.69834	0.66771	0.03062
	483.2	0.69479	0.66632	0.02847
	483.6	0.69179	0.66465	0.02713
	484	0.68893	0.66333	0.0256
	484.4	0.68596	0.66163	0.02433
	484.8	0.68284	0.65916	0.02368
	485.2	0.68013	0.65743	0.0227
	485.6	0.67732	0.65514	0.02218
	486	0.6741	0.65231	0.02179
	486.4	0.67085	0.64929	0.02156
	486.8	0.66805	0.64593	0.02212
	487.2	0.66534	0.64231	0.02303
	487.6	0.6624	0.63835	0.02405
	488	0.65924	0.63434	0.0249
	488.4	0.65617	0.6302	0.02596
	488.8	0.65272	0.62565	0.02707
	489.2	0.64899	0.62067	0.02832
	489.6	0.64519	0.61566	0.02953
	490	0.6414	0.61025	0.03116
	490.4	0.63698	0.60459	0.03239
	490.8	0.63201	0.59834	0.03368
	491.2	0.62684	0.59223	0.03461
	491.6	0.62109	0.58541	0.03568
	492	0.6153	0.57801	0.03729
	492.4	0.60878	0.57029	0.03849
	492.8	0.60176	0.56275	0.03901
	493.2	0.59448	0.55435	0.04013
	493.6	0.58652	0.54577	0.04075
	494	0.57775	0.53655	0.0412
	494.4	0.56854	0.52741	0.04113
	494.8	0.55895	0.51824	0.0407
	495.2	0.54906	0.50847	0.04059
	495.6	0.53847	0.49839	0.04008
	496	0.52726	0.48805	0.03921
	496.4	0.51591	0.47745	0.03846
	496.8	0.50421	0.46666	0.03755
	497.2	0.49213	0.4557	0.03643
	497.6	0.47959	0.44454	0.03505
	498	0.46717	0.43333	0.03384
	498.4	0.45432	0.42195	0.03237
	498.8	0.44109	0.41042	0.03066
	499.2	0.42791	0.39905	0.02887
	499.6	0.41452	0.38746	0.02706
	500	0.40115	0.37596	0.02519
	500.4	0.38806	0.36451	0.02355
	500.8	0.37497	0.35304	0.02192
	501.2	0.36196	0.34174	0.02022
	501.6	0.34897	0.33061	0.01836
	502	0.33627	0.31964	0.01664
	502.4	0.32352	0.3087	0.01482
	502.8	0.31111	0.29784	0.01327
	503.2	0.29901	0.2873	0.01171
	503.6	0.28756	0.27716	0.0104
	504	0.27611	0.26701	0.00909
	504.4	0.26493	0.25735	0.00758
	504.8	0.25402	0.2476	0.00642
	505.2	0.24372	0.23823	0.00549
	505.6	0.23362	0.22918	0.00445
	506	0.22384	0.22043	0.00341
	506.4	0.21467	0.21207	0.0026
	506.8	0.20598	0.20406	0.00192
	507.2	0.19753	0.19639	0.00114
	507.6	0.18945	0.18895	0.000492418
	508	0.18179	0.18194	-0.000146744
	508.4	0.17444	0.17505	-0.000611629
	508.8	0.1676	0.16861	-0.001
	509.2	0.16115	0.16247	-0.00132
	509.6	0.155	0.15663	-0.00163
	510	0.14913	0.15084	-0.00171
	510.4	0.14354	0.14553	-0.00199
	510.8	0.13841	0.1405	-0.00209
	511.2	0.13346	0.1357	-0.00224
	511.6	0.12875	0.1311	-0.00236
	512	0.12433	0.12665	-0.00232
	512.4	0.12025	0.12245	-0.00219
	512.8	0.1163	0.11846	-0.00216
	513.2	0.11275	0.11487	-0.00211
	513.6	0.10929	0.11125	-0.00196
	514	0.10588	0.1078	-0.00191
	514.4	0.10285	0.10466	-0.00181
	514.8	0.09992	0.10154	-0.00162
	515.2	0.09717	0.09862	-0.00145
	515.6	0.09446	0.09581	-0.00134
	516	0.0921	0.09321	-0.0011
	516.4	0.08992	0.09086	-0.000947197
	516.8	0.08798	0.08872	-0.000738846
	517.2	0.08589	0.08645	-0.000566617
	517.6	0.08377	0.08423	-0.000469718
	518	0.08194	0.08212	-0.000185059
	518.4	0.08038	0.08042	-4.03052e-05
	518.8	0.07879	0.0787	9.03595e-05
	519.2	0.07749	0.07701	0.000476947
	519.6	0.0762	0.07551	0.000686279
	520	0.07506	0.07411	0.000945197
	520.4	0.07383	0.07262	0.0012
	520.8	0.07279	0.07142	0.00137
	521.2	0.07177	0.07027	0.0015
	521.6	0.07088	0.06915	0.00173
	522	0.07002	0.0681	0.00192
	522.4	0.06932	0.06715	0.00216
	522.8	0.06856	0.06609	0.00248
	523.2	0.06789	0.06519	0.0027
	523.6	0.06736	0.06435	0.00301
	524	0.0668	0.06354	0.00325
	524.4	0.06623	0.06291	0.00332
	524.8	0.06575	0.0622	0.00355
	525.2	0.06525	0.06154	0.0037
	525.6	0.06501	0.06107	0.00394
	526	0.06479	0.06061	0.00418
	526.4	0.06447	0.06012	0.00435
	526.8	0.06423	0.05963	0.0046
	527.2	0.06415	0.05932	0.00483
	527.6	0.06386	0.05885	0.00502
	528	0.06367	0.05855	0.00512
	528.4	0.06361	0.05828	0.00533
	528.8	0.06351	0.05795	0.00556
	529.2	0.06339	0.0576	0.0058
	529.6	0.0633	0.05736	0.00595
	530	0.06343	0.05724	0.00619
	530.4	0.06346	0.05703	0.00643
	530.8	0.06345	0.05688	0.00657
	531.2	0.0635	0.05675	0.00675
	531.6	0.06357	0.05654	0.00704
	532	0.06366	0.05645	0.00721
	532.4	0.06371	0.05634	0.00737
	532.8	0.06381	0.05622	0.00759
	533.2	0.06401	0.05619	0.00782
	533.6	0.06424	0.05622	0.00802
	534	0.06427	0.05615	0.00812
	534.4	0.06439	0.0561	0.00829
	534.8	0.06459	0.05611	0.00848
	535.2	0.06478	0.0561	0.00868
	535.6	0.06493	0.056	0.00893
	536	0.06505	0.05605	0.009
	536.4	0.06523	0.05603	0.0092
	536.8	0.06531	0.05595	0.00937
	537.2	0.0655	0.05602	0.00948
	537.6	0.06572	0.05614	0.00958
	538	0.0659	0.05613	0.00977
	538.4	0.066	0.05626	0.00974
	538.8	0.06616	0.05616	0.01
	539.2	0.06623	0.05607	0.01016
	539.6	0.06636	0.05612	0.01025
	540	0.06642	0.05612	0.01031
	540.4	0.06655	0.05604	0.01051
	540.8	0.06675	0.05627	0.01048
	541.2	0.06678	0.05619	0.01059
	541.6	0.06689	0.05613	0.01076
	542	0.06708	0.05606	0.01103
	542.4	0.06723	0.05608	0.01114
	542.8	0.0672	0.05615	0.01105
	543.2	0.06722	0.05616	0.01106
	543.6	0.06733	0.05624	0.01109
	544	0.06742	0.05618	0.01124
	544.4	0.06755	0.05621	0.01134
	544.8	0.06765	0.05608	0.01157
	545.2	0.06765	0.05595	0.0117
	545.6	0.0677	0.05595	0.01175
	546	0.06775	0.05586	0.01189
	546.4	0.06762	0.05589	0.01173
	546.8	0.06767	0.05587	0.0118
	547.2	0.0678	0.05593	0.01187
	547.6	0.06791	0.05587	0.01204
	548	0.06784	0.05584	0.012
	548.4	0.06794	0.05584	0.01211
	548.8	0.06794	0.05577	0.01217
	549.2	0.06794	0.05575	0.01218
	549.6	0.068	0.05572	0.01228
	550	0.06798	0.05566	0.01232
	550.4	0.06789	0.05562	0.01228
	550.8	0.06794	0.05571	0.01224
	551.2	0.06801	0.05552	0.01249
	551.6	0.0681	0.0556	0.0125
	552	0.06817	0.05557	0.0126
	552.4	0.06808	0.05551	0.01257
	552.8	0.06805	0.05557	0.01248
	553.2	0.06824	0.05567	0.01257
	553.6	0.06838	0.05566	0.01272
	554	0.06854	0.05567	0.01287
	554.4	0.06854	0.05577	0.01277
	554.8	0.06889	0.05599	0.0129
	555.2	0.06905	0.05622	0.01283
	555.6	0.06925	0.05625	0.013
	556	0.06949	0.05635	0.01314
	556.4	0.06979	0.05673	0.01306
	556.8	0.07006	0.05698	0.01307
	557.2	0.07025	0.05707	0.01319
	557.6	0.07075	0.05743	0.01332
	558	0.07118	0.05777	0.01341
	558.4	0.07158	0.05808	0.0135
	558.8	0.07207	0.05839	0.01369
	559.2	0.07249	0.05875	0.01374
	559.6	0.07295	0.05926	0.01368
	560	0.07344	0.05984	0.0136
	560.4	0.07399	0.06027	0.01373
	560.8	0.07465	0.06066	0.01399
	561.2	0.07539	0.06121	0.01418
	561.6	0.07593	0.06176	0.01417
	562	0.07668	0.06249	0.01419
	562.4	0.07738	0.06316	0.01423
	562.8	0.07813	0.06375	0.01439
	563.2	0.07885	0.06424	0.01461
	563.6	0.07963	0.06504	0.01459
	564	0.08059	0.06588	0.01471
	564.4	0.08142	0.06659	0.01483
	564.8	0.0823	0.06736	0.01494
	565.2	0.08311	0.06803	0.01508
	565.6	0.08408	0.06895	0.01513
	566	0.08513	0.06982	0.01531
	566.4	0.08627	0.07073	0.01554
	566.8	0.0873	0.0716	0.0157
	567.2	0.08835	0.07263	0.01571
	567.6	0.08939	0.07364	0.01575
	568	0.09064	0.07467	0.01597
	568.4	0.0917	0.07546	0.01624
	568.8	0.09281	0.07643	0.01638
	569.2	0.09408	0.0775	0.01658
	569.6	0.09517	0.07849	0.01668
	570	0.0964	0.07956	0.01684
	570.4	0.0976	0.08065	0.01696
	570.8	0.09869	0.08155	0.01713
	571.2	0.10011	0.08267	0.01744
	571.6	0.10131	0.08374	0.01758
	572	0.10246	0.08477	0.01769
	572.4	0.10363	0.08571	0.01792
	572.8	0.10477	0.08661	0.01816
	573.2	0.10608	0.08769	0.0184
	573.6	0.10713	0.08873	0.0184
	574	0.10827	0.08972	0.01855
	574.4	0.10942	0.0907	0.01872
	574.8	0.11065	0.09158	0.01907
	575.2	0.11179	0.09258	0.01921
	575.6	0.11302	0.09359	0.01943
	576	0.11421	0.09455	0.01966
	576.4	0.11544	0.09561	0.01984
	576.8	0.11662	0.09654	0.02007
	577.2	0.11793	0.09748	0.02045
	577.6	0.11913	0.09842	0.02071
	578	0.12029	0.09947	0.02082
	578.4	0.1214	0.10045	0.02094
	578.8	0.12255	0.10131	0.02125
	579.2	0.12377	0.10216	0.0216
	579.6	0.12499	0.10319	0.02179
	580	0.12616	0.10403	0.02212
	580.4	0.1275	0.10513	0.02237
	580.8	0.12877	0.10616	0.02261
	581.2	0.13004	0.1072	0.02284
	581.6	0.13128	0.10807	0.02321
	582	0.13248	0.10899	0.02349
	582.4	0.13363	0.10997	0.02367
	582.8	0.13483	0.11091	0.02393
	583.2	0.13597	0.11189	0.02408
	583.6	0.13717	0.11292	0.02425
	584	0.13831	0.11387	0.02445
	584.4	0.1393	0.11461	0.02469
	584.8	0.14049	0.1155	0.02498
	585.2	0.14153	0.11638	0.02515
	585.6	0.14249	0.11727	0.02523
	586	0.1435	0.11813	0.02536
	586.4	0.1445	0.11895	0.02555
	586.8	0.14551	0.11963	0.02588
	587.2	0.14666	0.12051	0.02615
	587.6	0.14748	0.12123	0.02626
	588	0.14841	0.12205	0.02636
	588.4	0.14938	0.12286	0.02652
	588.8	0.15039	0.12356	0.02682
	589.2	0.15125	0.12425	0.027
	589.6	0.15194	0.12484	0.0271
	590	0.15287	0.12559	0.02728
	590.4	0.15366	0.12625	0.0274
	590.8	0.15439	0.12675	0.02764
	591.2	0.15498	0.12713	0.02785
	591.6	0.15542	0.1275	0.02792
	592	0.15606	0.12802	0.02804
	592.4	0.15664	0.12846	0.02818
	592.8	0.15706	0.12875	0.02831
	593.2	0.15734	0.12895	0.0284
	593.6	0.15766	0.12921	0.02845
	594	0.158	0.12933	0.02866
	594.4	0.15828	0.12969	0.02859
	594.8	0.1584	0.12985	0.02855
	595.2	0.15858	0.13002	0.02856
	595.6	0.15863	0.13013	0.0285
	596	0.15857	0.13006	0.02851
	596.4	0.15856	0.13003	0.02853
	596.8	0.15861	0.13005	0.02856
	597.2	0.15871	0.13008	0.02862
	597.6	0.15859	0.13012	0.02847
	598	0.15832	0.13001	0.02831
	598.4	0.15815	0.12981	0.02834
	598.8	0.15809	0.12976	0.02832
	599.2	0.15803	0.12981	0.02822
	599.6	0.15789	0.12977	0.02812
	600	0.15758	0.12957	0.02801
	600.4	0.15736	0.12943	0.02793
	600.8	0.15711	0.12927	0.02784
	601.2	0.15703	0.12929	0.02774
	601.6	0.15701	0.12943	0.02757
	602	0.15677	0.12925	0.02752
	602.4	0.15665	0.12905	0.0276
	602.8	0.1567	0.12911	0.02759
	603.2	0.15679	0.12919	0.0276
	603.6	0.15695	0.12941	0.02754
	604	0.15712	0.1296	0.02752
	604.4	0.15734	0.12971	0.02763
	604.8	0.1576	0.13001	0.02759
	605.2	0.15807	0.13037	0.0277
	605.6	0.1587	0.13081	0.02789
	606	0.15921	0.13132	0.02789
	606.4	0.15987	0.13188	0.02799
	606.8	0.16055	0.13241	0.02813
	607.2	0.16127	0.13304	0.02823
	607.6	0.16222	0.13382	0.02841
	608	0.16326	0.13466	0.0286
	608.4	0.16431	0.1355	0.02881
	608.8	0.16547	0.1363	0.02918
	609.2	0.16657	0.13732	0.02925
	609.6	0.16781	0.13836	0.02945
	610	0.16893	0.13933	0.0296
	610.4	0.17018	0.14046	0.02973
	610.8	0.17156	0.14163	0.02993
	611.2	0.17296	0.14284	0.03012
	611.6	0.17441	0.14411	0.0303
	612	0.17581	0.14536	0.03046
	612.4	0.17737	0.14659	0.03078
	612.8	0.17873	0.14778	0.03096
	613.2	0.18014	0.14888	0.03126
	613.6	0.18155	0.15002	0.03154
	614	0.18297	0.15132	0.03166
	614.4	0.1845	0.15272	0.03178
	614.8	0.18581	0.15394	0.03187
	615.2	0.18725	0.15497	0.03229
	615.6	0.18857	0.15614	0.03243
	616	0.18995	0.1572	0.03275
	616.4	0.19135	0.15837	0.03299
	616.8	0.19262	0.15944	0.03318
	617.2	0.19405	0.16049	0.03356
	617.6	0.19519	0.16151	0.03368
	618	0.1964	0.16243	0.03397
	618.4	0.19787	0.16343	0.03444
	618.8	0.19908	0.16443	0.03465
	619.2	0.20026	0.16533	0.03493
	619.6	0.20144	0.16628	0.03516
	620	0.20267	0.16717	0.0355
	620.4	0.20392	0.16819	0.03574
	620.8	0.20509	0.16907	0.03603
	621.2	0.20631	0.16992	0.03639
	621.6	0.2076	0.1707	0.03689
	622	0.20872	0.17149	0.03722
	622.4	0.20981	0.1724	0.03741
	622.8	0.21089	0.17317	0.03772
	623.2	0.21206	0.17414	0.03792
	623.6	0.21309	0.17482	0.03827
	624	0.21417	0.17561	0.03856
	624.4	0.21533	0.17646	0.03887
	624.8	0.21633	0.17711	0.03922
	625.2	0.21735	0.17789	0.03946
	625.6	0.2185	0.17872	0.03978
	626	0.21966	0.17944	0.04021
	626.4	0.22069	0.18009	0.0406
	626.8	0.22186	0.18091	0.04095
	627.2	0.22316	0.18171	0.04145
	627.6	0.22447	0.18248	0.042
	628	0.22587	0.18323	0.04264
	628.4	0.22725	0.18417	0.04308
	628.8	0.22874	0.18497	0.04377
	629.2	0.23029	0.1857	0.04459
	629.6	0.23188	0.18656	0.04532
	630	0.23376	0.1876	0.04616
	630.4	0.23559	0.18859	0.047
	630.8	0.23768	0.18968	0.048
	631.2	0.23999	0.19088	0.0491
	631.6	0.24247	0.19236	0.05011
	632	0.24511	0.19389	0.05122
	632.4	0.24797	0.1957	0.05226
	632.8	0.25107	0.19754	0.05353
	633.2	0.25446	0.19941	0.05505
	633.6	0.25807	0.2017	0.05636
	634	0.2618	0.20433	0.05747
	634.4	0.26575	0.20724	0.05851
	634.8	0.26983	0.21006	0.05977
	635.2	0.27395	0.2131	0.06086
	635.6	0.2782	0.21644	0.06177
	636	0.28262	0.21981	0.0628
	636.4	0.28682	0.2232	0.06362
	636.8	0.29098	0.22681	0.06417
	637.2	0.29512	0.23036	0.06476
	637.6	0.29876	0.23368	0.06508
	638	0.30208	0.23676	0.06533
	638.4	0.30525	0.23993	0.06532
	638.8	0.30784	0.2426	0.06525
	639.2	0.31004	0.24479	0.06525
	639.6	0.31165	0.24676	0.06489
	640	0.31289	0.24838	0.06452
	640.4	0.31348	0.2494	0.06407
	640.8	0.31361	0.25015	0.06346
	641.2	0.31355	0.25047	0.06308
	641.6	0.31265	0.25028	0.06237
	642	0.31178	0.24994	0.06184
	642.4	0.3108	0.24928	0.06152
	642.8	0.30955	0.24838	0.06117
	643.2	0.30824	0.24735	0.06089
	643.6	0.3068	0.24621	0.06059
	644	0.30557	0.24509	0.06048
	644.4	0.30441	0.24391	0.0605
	644.8	0.30346	0.24299	0.06047
	645.2	0.30299	0.24229	0.0607
	645.6	0.3026	0.24151	0.06109
	646	0.30238	0.24102	0.06136
	646.4	0.30242	0.24081	0.06161
	646.8	0.30274	0.24068	0.06206
	647.2	0.30319	0.24067	0.06252
	647.6	0.30401	0.2412	0.06282
	648	0.30489	0.24161	0.06327
	648.4	0.30601	0.24221	0.06381
	648.8	0.30732	0.2429	0.06441
	649.2	0.30856	0.24378	0.06478
	649.6	0.30985	0.24461	0.06524
	650	0.31129	0.24563	0.06566
	650.4	0.31281	0.24662	0.06619
	650.8	0.31459	0.24779	0.0668
	651.2	0.31595	0.24902	0.06692
	651.6	0.31734	0.25027	0.06707
	652	0.31904	0.25172	0.06733
	652.4	0.32068	0.25305	0.06763
	652.8	0.32225	0.25463	0.06763
	653.2	0.32401	0.2564	0.06761
	653.6	0.32602	0.25821	0.06781
	654	0.32814	0.26029	0.06785
	654.4	0.33013	0.26241	0.06772
	654.8	0.33246	0.265	0.06746
	655.2	0.33487	0.26794	0.06693
	655.6	0.3377	0.27097	0.06673
	656	0.34094	0.27445	0.06648
	656.4	0.34459	0.27826	0.06632
	656.8	0.34837	0.28251	0.06586
	657.2	0.35236	0.28695	0.06541
	657.6	0.35711	0.29195	0.06517
	658	0.36204	0.29733	0.06471
	658.4	0.3675	0.30322	0.06428
	658.8	0.37362	0.3096	0.06402
	659.2	0.38014	0.31637	0.06376
	659.6	0.38692	0.32346	0.06346
	660	0.39421	0.33107	0.06314
	660.4	0.40215	0.33929	0.06286
	660.8	0.41047	0.34769	0.06278
	661.2	0.41951	0.35651	0.063
	661.6	0.42901	0.3658	0.06321
	662	0.43903	0.37569	0.06333
	662.4	0.44952	0.38598	0.06354
	662.8	0.46036	0.3965	0.06385
	663.2	0.47196	0.4076	0.06436
	663.6	0.48372	0.41862	0.0651
	664	0.49602	0.43037	0.06565
	664.4	0.50856	0.44231	0.06625
	664.8	0.52215	0.45438	0.06777
	665.2	0.53585	0.46699	0.06887
	665.6	0.55015	0.47979	0.07035
	666	0.5649	0.49304	0.07186
	666.4	0.57982	0.50634	0.07348
	666.8	0.5955	0.51956	0.07594
	667.2	0.61167	0.5334	0.07827
	667.6	0.62806	0.54761	0.08045
	668	0.64531	0.5621	0.08321
	668.4	0.66227	0.57659	0.08568
	668.8	0.67858	0.59119	0.08738
	669.2	0.69655	0.60646	0.09009
	669.6	0.71492	0.62162	0.0933
	670	0.7338	0.63684	0.09696
	670.4	0.75226	0.65237	0.09989
	670.8	0.77105	0.66669	0.10436
	671.2	0.78986	0.68233	0.10753
	671.6	0.80898	0.69822	0.11076
	672	0.8273	0.71399	0.1133
	672.4	0.84596	0.72997	0.11599
	672.8	0.86457	0.7459	0.11867
	673.2	0.88279	0.76151	0.12128
	673.6	0.90035	0.77715	0.1232
	674	0.91759	0.792	0.12559
	674.4	0.93369	0.80605	0.12763
	674.8	0.94834	0.81977	0.12856
	675.2	0.96185	0.83251	0.12934
	675.6	0.97415	0.84411	0.13004
	676	0.98386	0.85371	0.13015
	676.4	0.99148	0.86103	0.13045
	676.8	0.99664	0.86612	0.13051
	677.2	1	0.86924	0.13076
	677.6	0.99939	0.86953	0.12987
	678	0.995	0.86703	0.12797
	678.4	0.98718	0.86122	0.12597
	678.8	0.97514	0.85239	0.12275
	679.2	0.96003	0.84019	0.11984
	679.6	0.94114	0.82543	0.11572
	680	0.91868	0.80726	0.11142
	680.4	0.89187	0.78569	0.10618
	680.8	0.86282	0.76157	0.10126
	681.2	0.83052	0.73491	0.09561
	681.6	0.79579	0.70592	0.08986
	682	0.75871	0.67551	0.0832
	682.4	0.72065	0.64261	0.07805
	682.8	0.68207	0.60987	0.07221
	683.2	0.64147	0.57726	0.06421
	683.6	0.60297	0.54445	0.05852
	684	0.56482	0.51156	0.05327
	684.4	0.52741	0.47947	0.04795
	684.8	0.49148	0.44829	0.04319
	685.2	0.45656	0.41798	0.03858
	685.6	0.42287	0.38877	0.0341
	686	0.3912	0.36066	0.03054
	686.4	0.361	0.3341	0.0269
	686.8	0.33251	0.30908	0.02343
	687.2	0.30591	0.28511	0.0208
	687.6	0.28114	0.26298	0.01816
	688	0.25803	0.24242	0.01561
	688.4	0.23651	0.22314	0.01337
	688.8	0.21685	0.20532	0.01153
	689.2	0.19901	0.18902	0.01
	689.6	0.18249	0.17408	0.00841
	690	0.16737	0.16026	0.00711
	690.4	0.1534	0.14745	0.00595
	690.8	0.14053	0.13577	0.00476
	691.2	0.12895	0.12523	0.00372
	691.6	0.11864	0.11563	0.003
	692	0.10911	0.10673	0.00238
	692.4	0.10055	0.09866	0.00188
	692.8	0.09268	0.09127	0.00141
	693.2	0.0855	0.08453	0.000970293
	693.6	0.07886	0.07849	0.000370812
	694	0.07287	0.07283	3.85582e-05
	694.4	0.06737	0.06759	-0.000219575
	694.8	0.06241	0.06279	-0.000375577
	695.2	0.05772	0.05836	-0.000644315
	695.6	0.05369	0.05446	-0.000768493
	696	0.04996	0.05093	-0.000970863
	696.4	0.0465	0.04759	-0.00109
	696.8	0.04326	0.04438	-0.00112
	697.2	0.04035	0.0417	-0.00135
	697.6	0.03774	0.03905	-0.00131
	698	0.03524	0.03656	-0.00132
	698.4	0.03296	0.03429	-0.00133
	698.8	0.03081	0.03222	-0.00141
	699.2	0.02888	0.03031	-0.00143
	699.6	0.02707	0.02847	-0.0014
	700	0.02518	0.0266	-0.00142
	700.4	0.02364	0.02514	-0.0015
	700.8	0.0222	0.02358	-0.00138
	701.2	0.02068	0.02214	-0.00146
	701.6	0.01939	0.02083	-0.00144
	702	0.01831	0.01968	-0.00138
	702.4	0.01711	0.01849	-0.00137
	702.8	0.0161	0.01739	-0.00129
	703.2	0.01522	0.01643	-0.00122
	703.6	0.01418	0.01541	-0.00124
	704	0.01334	0.01458	-0.00124
	704.4	0.01242	0.01359	-0.00117
	704.8	0.01157	0.01278	-0.00121
	705.2	0.01096	0.01209	-0.00113
	705.6	0.01034	0.01134	-0.000997298
	706	0.00959	0.0106	-0.00102
	706.4	0.00906	0.01001	-0.000948766
	706.8	0.00835	0.00929	-0.000931499
	707.2	0.00799	0.00878	-0.000786576
	707.6	0.00751	0.00832	-0.000807381
	708	0.00697	0.00778	-0.000805801
	708.4	0.00655	0.0073	-0.000743359
	708.8	0.00605	0.00677	-0.000719496
	709.2	0.00566	0.00649	-0.000830705
	709.6	0.00536	0.0061	-0.000740193
	710	0.00504	0.00564	-0.000598074
	710.4	0.0047	0.00518	-0.000476782
	710.8	0.00444	0.00491	-0.00047931
	711.2	0.00403	0.00443	-0.000398972
	711.6	0.00373	0.00413	-0.000395134
	712	0.0034	0.00383	-0.000431972
	712.4	0.00324	0.00366	-0.000425716
	712.8	0.00293	0.00337	-0.000434182
	713.2	0.00263	0.00308	-0.000455684
	713.6	0.00254	0.00293	-0.000394713
	714	0.00227	0.00261	-0.000340616
	714.4	0.0021	0.00235	-0.00025065
	714.8	0.00175	0.0022	-0.000453467
	715.2	0.00155	0.00189	-0.000341985
	715.6	0.00149	0.00179	-0.00029624
	716	0.00144	0.00158	-0.000139971
	716.4	0.00131	0.0014	-8.70182e-05
	716.8	0.00122	0.0012	1.76266e-05
	717.2	0.00103	0.00102	9.81846e-06
	717.6	0.000826608	0.000802197	2.44114e-05
	718	0.000687804	0.000664405	2.33999e-05
	718.4	0.000665016	0.000628251	3.67646e-05
	718.8	0.000415721	0.000358124	5.75975e-05
	719.2	0.00026794	0.000140521	0.000127419
	719.6	0.000263796	0.000137792	0.000126004
	720	0	0	0
	720.4	-0.000124302	-0.000242842	0.00011854
	720.8	-7.59623e-05	-0.000274903	0.00019894
	721.2	-0.000332163	-0.000423609	9.14465e-05
	721.6	-0.000378431	-0.000515698	0.000137267
	722	-0.000207861	-0.000451577	0.000243716
	722.4	-0.000459917	-0.000598237	0.00013832
	722.8	-0.000638774	-0.000813793	0.000175019
	723.2	-0.000671921	-0.000841079	0.000169158
	723.6	-0.00074305	-0.000917479	0.000174429
	724	-0.000760314	-0.000957725	0.000197411
	724.4	-0.000963341	-0.00107	0.000108984
	724.8	-0.00108	-0.00125	0.000179244
	725.2	-0.00113	-0.00141	0.000285009
	725.6	-0.00116	-0.00146	0.000300276
	726	-0.00111	-0.00136	0.000252493
	726.4	-0.00106	-0.00132	0.000258599
	726.8	-0.00119	-0.00147	0.000280848
	727.2	-0.00124	-0.00158	0.000332732
	727.6	-0.00139	-0.00153	0.000139231
	728	-0.00153	-0.00165	0.000121848
	728.4	-0.0015	-0.00165	0.000155003
	728.8	-0.00144	-0.00166	0.000221837
	729.2	-0.00147	-0.00178	0.000312207
	729.6	-0.00143	-0.00167	0.000231479
	730	-0.00157	-0.00183	0.000252978
	730.4	-0.00154	-0.00194	0.00040139
	730.8	-0.00151	-0.00199	0.000485008
	731.2	-0.00178	-0.00214	0.00036441
	731.6	-0.00179	-0.00215	0.000361513
	732	-0.00178	-0.0022	0.000426468
	732.4	-0.00169	-0.00215	0.000455472
	732.8	-0.00177	-0.00212	0.000357715
	733.2	-0.00182	-0.00219	0.000370002
	733.6	-0.00171	-0.00221	0.000496855
	734	-0.00187	-0.00237	0.000495608
	734.4	-0.00189	-0.0023	0.000409363
	734.8	-0.00191	-0.00225	0.000340997
	735.2	-0.00188	-0.0023	0.000415662
	735.6	-0.00203	-0.00243	0.000405707
	736	-0.00198	-0.00229	0.000308667
	736.4	-0.00208	0.00575	-0.00783
	736.8	-0.00205	0.00594	-0.00798
	737.2	-0.00204	-0.09356	0.09152
	737.6	-0.00195	0.02675	-0.0287
	738	-0.00189	0.00346	-0.00535
	738.4	-0.00186	-0.0893	0.08744
	738.8	-0.00185	-0.00416	0.0023
	739.2	-0.00191	-0.08946	0.08755
	739.6	-0.00186	-0.10976	0.1079
	740	-0.00176	-0.09818	0.09642
	740.4	-0.0018	-0.03451	0.03272
	740.8	-0.00195	-0.01944	0.01749
	741.2	-0.0018	-0.05636	0.05456
	741.6	-0.00184	-0.06973	0.06789
	742	-0.0018	-0.05465	0.05285
	742.4	-0.00191	-0.0468	0.04489
	742.8	-0.00189	-0.04335	0.04146
	743.2	-0.00176	-0.05331	0.05155
	743.6	-0.00158	-0.07249	0.07091
	744	-0.00148	-0.06329	0.06182
	744.4	-0.00153	-0.03568	0.03414
	744.8	-0.00149	-0.03306	0.03157
	745.2	-0.0015	-0.05127	0.04978
	745.6	-0.00143	-0.03181	0.03037
	746	-0.00164	-0.02045	0.0188
	746.4	-0.00186	0.01454	-0.0164
	746.8	-0.00189	-0.03006	0.02817
	747.2	-0.0021	-0.03575	0.03366
	747.6	-0.00216	-0.04179	0.03963
	748	-0.00225	-0.01996	0.01771
	748.4	-0.00238	-0.03348	0.0311
	748.8	-0.00246	-0.0559	0.05344
	749.2	-0.00255	-0.06161	0.05906
	749.6	-0.00253	-0.01383	0.0113
