# Supplementary material for: A stress-induced paralog of Lhcb4 controls the photosystem II functional architecture in Arabidopsis thaliana
Source: Nat Commun. 2025 Jul 26;16:6910. doi: 10.1038/s41467-025-62085-2 (PMC12297487; doi:10.1038/s41467-025-62085-2)
Supplement: Supplementary file 3 — Source Data file [file 41467_2025_62085_MOESM3_ESM.zip › data figure 8.xlsx]

## Sheet: Foglio1
		120 uE
		WT	koLhcb4	Lhcb4.1-only #1	Lhcb4.1-only #2	Lhcb8-only #1	Lhcb8-only #2			WT	koLhcb4	Lhcb4.1-only #1	Lhcb4.1-only #2	Lhcb8-only #1	Lhcb8-only #2
	Plant 1	0.414	0.275	0.251	0.428	0.279	0.325		AVERAGE	0.4324	0.3075	0.323	0.4071	0.3486	0.3898
	Plant 2	0.368	0.237	0.372	0.323	0.378	0.338		SD	0.0427842	0.0568003	0.0721388	0.0599693	0.0341051	0.0648242
	Plant 3	0.45	0.245	0.29	0.323	0.367	0.453
	Plant 4	0.422	0.332	0.248	0.527	0.362	0.387
	Plant 5	0.415	0.315	0.244	0.433	0.392	0.514
	Plant 6	0.49	0.269	0.346	0.408	0.315	0.334
	Plant 7	0.512	0.394	0.453	0.427	0.378	0.321
	Plant 8	0.425	0.353	0.408	0.439	0.335	0.384
	Plant 9	0.393	0.27	0.284	0.384	0.344	0.392
	Plant 10	0.435	0.385	0.334	0.379	0.336	0.45
		40 uE
		WT	koLhcb4	Lhcb4.1-only #1	Lhcb4.1-only #2	Lhcb8-only #1	Lhcb8-only #2			WT	koLhcb4	Lhcb4.1-only #1	Lhcb4.1-only #2	Lhcb8-only #1	Lhcb8-only #2
	Plant 1	0.0461	0.0307	0.0415	0.0428	0.0229	0.0228		AVERAGE	0.04219	0.0309	0.0491	0.04099	0.03126	0.03257
	Plant 2	0.045	0.0344	0.0565	0.0421	0.0301	0.0401		SD	0.00357816	0.00372976	0.00632069	0.00412242	0.00681586	0.00773722
	Plant 3	0.0434	0.0369	0.0512	0.0346	0.0323	0.0301
	Plant 4	0.0404	0.0282	0.0534	0.0416	0.0208	0.0319
	Plant 5	0.0437	0.0333	0.0353	0.0408	0.0248	0.0214
	Plant 6	0.0463	0.0301	0.0531	0.0485	0.0304	0.028
	Plant 7	0.0433	0.0276	0.0492	0.0406	0.0343	0.0446
	Plant 8	0.0353	0.0347	0.0522	0.0396	0.0407	0.034
	Plant 9	0.0383	0.0264	0.0513	0.0349	0.0387	0.031
	Plant 10	0.0401	0.0267	0.0473	0.0444	0.0376	0.0418
		1000 uE
		WT	koLhcb4	Lhcb4.1-only #1	Lhcb4.1-only #2	Lhcb8-only #1	Lhcb8-only #2			WT	koLhcb4	Lhcb4.1-only #1	Lhcb4.1-only #2	Lhcb8-only #1	Lhcb8-only #2
	Plant 1	1.089	0.773	1.024	0.783	0.643	0.987		AVERAGE	0.9214	0.7461	0.889	0.7496	0.75	0.9044
	Plant 2	1.126	0.68	1.031	0.65	0.993	0.85		SD	0.122652	0.0665005	0.100886	0.0680477	0.111703	0.0735636
	Plant 3	0.939	0.681	0.856	0.848	0.661	0.936
	Plant 4	0.776	0.735	0.846	0.771	0.836	0.827
	Plant 5	0.767	0.687	0.714	0.726	0.772	0.798
	Plant 6	0.919	0.852	0.841	0.824	0.825	0.901
	Plant 7	0.892	0.785	0.796	0.716	0.719	0.947
	Plant 8	0.846	0.71	0.98	0.64	0.65	0.917
	Plant 9	0.848	0.852	0.909	0.785	0.653	1.03
	Plant 10	1.012	0.706	0.893	0.753	0.748	0.851
		COLD
		WT	koLhcb4	Lhcb4.1-only #1	Lhcb4.1-only #2	Lhcb8-only #1	Lhcb8-only #2			WT	koLhcb4	Lhcb4.1-only #1	Lhcb4.1-only #2	Lhcb8-only #1	Lhcb8-only #2
	Plant 1	0.685	0.598	0.52	0.551	0.631	0.655		AVERAGE	0.61975	0.508364	0.546964	0.601636	0.487083	0.57275
	Plant 2	0.65	0.55	0.562	0.596	0.49	0.693		SD	0.0741057	0.0724766	0.0503747	0.0605149	0.0699213	0.102892
	Plant 3	0.724	0.36	0.523	0.577	0.52	0.548
	Plant 4	0.685	0.614	0.5266	0.64	0.557	0.564
	Plant 5	0.567	0.526	0.571	0.579	0.523	0.709
	Plant 6	0.526	0.469	0.503	0.694	0.531	0.414
	Plant 7	0.73	0.503	0.501	0.621	0.486	0.565
	Plant 8	0.613	0.556	0.491	0.481	0.44	0.678
	Plant 9	0.558	0.498	0.59	0.563	0.383	0.563
	Plant 10	0.553	0.474	0.566	0.666	0.44	0.6
	Plant 11	0.53	0.444	0.663	0.65	0.414	0.394
	Plant 12	0.616				0.43	0.49
		IL
		WT	koLhcb4	Lhcb4.1-only #1	Lhcb4.1-only #2	Lhcb8-only #1	Lhcb8-only #2			WT	koLhcb4	Lhcb4.1-only #1	Lhcb4.1-only #2	Lhcb8-only #1	Lhcb8-only #2
	Plant 1	1.594	0.817	1.31	1.923	1.528	0.786		AVERAGE	1.6545	0.6004	1.3896	1.7743	1.742	1.3023
	Plant 2	1.352	0.649	1.062	2.078	1.93	1.059		SD	0.334262	0.124496	0.209647	0.270705	0.198344	0.374225
	Plant 3	2.028	0.545	1.555	1.555	1.821	0.957
	Plant 4	1.675	0.503	1.503	1.437	1.555	1.672
	Plant 5	1.175	0.424	1.389	2.171	1.493	0.912
	Plant 6	1.574	0.667	1.647	1.884	1.844	1.39
	Plant 7	1.828	0.496	1.105	1.603	1.552	1.556
	Plant 8	1.899	0.644	1.68	2.03	1.785	1.884
	Plant 9	2.178	0.747	1.299	1.511	1.834	1.185
	Plant 10	1.242	0.512	1.346	1.551	2.078	1.622
