# Supplementary material for: A stress-induced paralog of Lhcb4 controls the photosystem II functional architecture in Arabidopsis thaliana
Source: Nat Commun. 2025 Jul 26;16:6910. doi: 10.1038/s41467-025-62085-2 (PMC12297487; doi:10.1038/s41467-025-62085-2)
Supplement: Supplementary file 3 — Source Data file [file 41467_2025_62085_MOESM3_ESM.zip › data supp fig 1.xlsx]

## Sheet: antibody titration
	Coomassie Lhcb4.1 vs Lhcb8		Lhcb4.1 140	Lhcb8 140	Lhcb4.1 210	Lhcb8 210	Lhcb4.1 280	Lhcb8 280
			109.16	172.84	186.63	254.34	259.07	339.68
										Average	SD
	Lhcb4.1/Lhcb8		1.58336		1.3628		1.31115			1.41911	0.118046
	Blot Lhcb4.1 vs Lhcb8		Lhcb4.1 140	Lhcb8 140	Lhcb4.1 210	Lhcb8 210	Lhcb4.1 280	Lhcb8 280
			81.994	30.877	117.592	37.31	174.95	57.803
	Lhcb4.1/Lhcb8		2.6555		3.15176		3.02666
	Correction		4.20463		4.29522		3.96841
	Average fold change Lhcb8 vs Lhcb4.1		4.15609
