# Supplementary material for: A stress-induced paralog of Lhcb4 controls the photosystem II functional architecture in Arabidopsis thaliana
Source: Nat Commun. 2025 Jul 26;16:6910. doi: 10.1038/s41467-025-62085-2 (PMC12297487; doi:10.1038/s41467-025-62085-2)
Supplement: Supplementary file 3 — Source Data file [file 41467_2025_62085_MOESM3_ESM.zip › data supp fig 2.xlsx]

## Sheet: Lhcb8 quantification on T1
	WT	Lhcb8-only 1	Lhcb8-only 2	Lhcb8-only 3	Lhcb8-only 4	Lhcb8-only 5	Lhcb8-only 6	Lhcb8-only 7	Lhcb8-only 8	Lhcb8-only 9	Lhcb8-only 10	Lhcb8-only 11	Lhcb8-only 12	Lhcb8-only 13	Lhcb8-only 14	Lhcb8-only 15	Lhcb8-only 16	Lhcb8-only 17	Lhcb8-only 18	Lhcb8-only 19	Lhcb8-only 20	Lhcb8-only 21	Lhcb8-only 22	Lhcb8-only 23	Lhcb8-only 24	Lhcb8-only 25	Lhcb8-only 26	Lhcb8-only 27	Lhcb8-only 28	Lhcb8-only 29	Lhcb8-only 30
	1	0.6981	0.61478	0.07326	0.53614	0.62815	0.98472	0.36021	0.02678	0.3275	0.68458	0.61667	0.1636	0.1767	0.73241	0.61149	0.03801	0.77909	0.55452	0.85257	0.85067	0.52908	0.44932	0.47279	0.77477	0.12776	0.89359	1.04218	0.1269	0.7539	0.44828
