# Supplementary material for: A stress-induced paralog of Lhcb4 controls the photosystem II functional architecture in Arabidopsis thaliana
Source: Nat Commun. 2025 Jul 26;16:6910. doi: 10.1038/s41467-025-62085-2 (PMC12297487; doi:10.1038/s41467-025-62085-2)
Supplement: Supplementary file 3 — Source Data file [file 41467_2025_62085_MOESM3_ESM.zip › data supp fig 4.xlsx]

## Sheet: Foglio1
	WT_1	WT_2	WT_3	koLhcb4_1	koLhcb4_2	koLhcb4_3	Lhcb4.1-only_1	Lhcb4.1-only_2	Lhcb4.1-only_3	Lhcb8-only #1_1	Lhcb8-only #1_2	Lhcb8-only #1_3	Lhcb8-only #2_1	Lhcb8-only #2_2	Lhcb8-only #2_3
CP43(LHCII) (WT Norm to 1)	0.84394	1.04567	1.11039	1.76103	1.94739	1.85304	1.09184	1.11547	1.45304	1.05343	1.20247	1.30181	0.863939	0.9253	1.21112
	WT aver	WT SD		koLhcb4 aver	koLhcb4 SD		Lhcb4.1-only aver	Lhcb4.1-only SD		Lhcb8-only #1 aver	Lhcb8-only #1 SD		Lhcb8-only #2 aver	Lhcb8-only #2 SD
	1	0.113471		1.85382	0.0760861		1.22012	0.164982		1.1859	0.102073		1.00012	0.151288
