# Supplementary material for: A stress-induced paralog of Lhcb4 controls the photosystem II functional architecture in Arabidopsis thaliana
Source: Nat Commun. 2025 Jul 26;16:6910. doi: 10.1038/s41467-025-62085-2 (PMC12297487; doi:10.1038/s41467-025-62085-2)
Supplement: Supplementary file 3 — Source Data file [file 41467_2025_62085_MOESM3_ESM.zip › data supp fig 12.xlsx]

## Sheet: de-epox HPLC
		WT		koLhcb4		Lhcb4.1-only		Lhcb8-only #1		Lhcb8-only #2
	Time (min)	AVERAGE	SD	AVERAGE	SD	AVERAGE	SD	AVERAGE	SD	AVERAGE	SD
	0	100	0	100	0	100	0	100	0	100	0
	1	99.0321	6.99015	98.382	3.96618	95.6837	6.12269	100.231	1.86668	94.6284	2.78981
	2	88.7396	6.36009	93.0868	4.67279	88.4745	3.98922	90.4526	12.6946	89.7503	3.5604
	5	75.1051	8.83706	85.7416	12.0013	81.4338	3.64012	80.5271	9.4055	80.5278	5.59719
	8	61.4962	1.65051	76.1564	9.87837	68.1065	6.71166	75.7685	3.28174	74.073	12.5367
	10	62.4187	4.38326	75.2268	5.41342	68.9274	8.21434	64.5216	18.2102	64.7798	4.1825
	14	69.7114	13.5043	79.9279	10.9902	67.5923	2.3948	75.3323	2.77028	70.5322	4.04561
